# Supplementary material for: Identification of potential genes involved in triterpenoid saponins biosynthesis in Gleditsia sinensis by transcriptome and metabolome analyses
Source: J Nat Med. 2018 Dec 13;73(2):369–80. doi: 10.1007/s11418-018-1270-2 (PMC6373339; doi:10.1007/s11418-018-1270-2)
Supplement: Supplementary file 2 — Supplementary material 2 (XLSX 32 KB) [file 11418_2018_1270_MOESM2_ESM.xlsx]

## Sheet: Sheet1
No.	Formula	β-Chain	C-16	α-Chain	Identification
1	C80H130O43	A	OH	A, R1 = rha; R2 = gal
2*	C74H120O38	A	OH	A, R1 = rha; R2=H	GSC′
3	C69H112O34	A	OH	B, R1 = rha; R2 = xyl	GSE′ isomer
4	C69H112O34	B	OH	A, R1 = rha; R2=H	GSE′
5	C64H104O30	A	OH	B, R1 = rha; R2=H	GSG′ isomer
6	C74H120O39	A	OH	A, R1 =H; R2 = gal	GJ
7	C59H96O26	B	OH	B, R1 = rha; R2=H
8	C63H102O30	A	OH	B, R1 =H; R2 = xyl
9	C69H112O35	B	H	A, R1 =H; R2 = gal
10	C68H110O34	A	OH	A, R1 = R2=H
11	C90H144O46	A	OH	A, R1 = rha-3-O-ter-OH; R2 = gal
12	C64H104O30	C	OH	A, R1 = rha; R2=H	GSG'
13	C84H134O41	A	OH	A, R1 = rha-3-O-ter-OH; R2 =H
14	C90H144O46	A	OH	A, R1 = rha-2-O-ter-OH; R2 = gal	Isomer of 11
16	C84H134O42	A	OH	C, R1 = OH; R2 = gal	Isomer of GC
15*	C84H134O42	A	OH	D, R1 = OH; R2 = gal	GC
17	C84H134O41	A	OH	A, R1 = rha-2-O-ter-OH; R2 = H	Isomer of 13
18	C84H134O40	A	OH	A, R1 = rha-3-O-ter; R2=H
19*	C78H124O37	A	OH	D, R1 = OH; R2 =H	GQ
20	C80H130O42	A	H	A, R1 = rha; R2 = gal
21	C69H112O33	A	H	B, R1 = rha; R2 = xyl
22	C79H128O41	A	H	A, R1 = rha; R2 = xyl
23	C76H122O38	D	H	A, R1 = rha; R2=H
24	C79H126O36	B	OH	A, R1 = rha-2-O-ter; R2=H
25	C73H116O33	B	OH	D, R1 = OH; R2 =H
26	C84H134O41	A	OH	A, R1 = rha-2-O-ter-OH; R2 = H	Isomer of GD
27*	C94H148O44	A	OH	E, R1 = R2=OH	GSB
28	C74H120O37	A	H	A, R1 = rha; R2=H	GH
29	C64H104O29	A	H	B, R1 = rha; R2 =H
30	C89H140O40	B	OH	E, R1 = R2=OH
31	C63H102O29	A	H	B, R1=H; R2 = xyl	Isomer of 33
32	C74H120O38	A	H	A, R1 =H; R2 = gal	Isomer of GSC′
33	C63H102O29	A	H	B, R1=H; R2 = xyl
34*	C84H134O41	A	OH	D, R1=H; R2 = gal	GD
35	C73H118O37	A	H	A, R1 =H; R2 = xyl
36	C70H112O34	D	H	A, R1 = R2=H
37	C84H134O40	A	OH	A, R1 = rha-2-O-ter; R2 = H	Isomer of 18
38	C94H148O43	A	OH	E, R1 = OH; R2 =H	GE
39	C79H126O36	B	OH	A, R1 = rha-3-O-ter; R2 = H	Isomer of 24
40	C84H134O41	A	H	D, R1 = OH; R2 = gal	Isomer of 52
41	C78H124O36	A	OH	D, R1 = R2=H
42	C94H148O44	A	OH	A, R1 = rha-3-O-ter; R2 = H	Isomer of 27
43	C68H110O33	A	H	A, R1 = R2=H	GI
44	C94H148O44	A	OH	A, R1 = rha-3-O-ter; R2 = H	Isomer of 27
45	C84H134O40	A	H	A, R1 = rha-3-O-ter-OH; R2=H
46*	C94H148O43	A	OH	E, R1=H; R2=OH	GSC
47	C89H140O39	B	OH	E, R1 =H; R2=OH
48	C94H148O44	A	OH	A, R1 = rha-2-O-ter; R2 = H	Isomer of 27
49	C84H134O40	A	H	A, R1 = rha-2-O-ter-OH; R2=H
50*	C94H148O42	A	OH	E, R1 = R2=H	GF
51	C89H140O38	B	OH	E, R1 = R2=H
52	C84H134O41	A	H	D, R1 = OH; R2 = gal
53	C73H116O32	A	H	B, R1 = . 6-O-ter-OH; R2 = xyl;R3=H
54	C84H134O39	A	H	A, R1 = rha-2-O-ter; R2 =H
55	C83H132O40	A	H	D, R1 = OH; R2 = xyl
56*	C78H124O36	A	H	D, R1 = OH; R2=H	GB
57	C94H148O43	A	H	E, R1 = OH; R2=OH
58	C78H124O36	A	H	C, R1 = OH; R2 = H	Isomer of GB
59	C84H134O39	A	H	A, R1 = rha-3-O-ter; R2 =H
60	C78H124O35	A	H	C, R1 = R2=H
61	C94H148O42	A	H	E, R1 = OH; R2 = H	Isomer of 64
62	C84H134O40	A	H	D, R1=H; R2 = gal
63	C83H132O39	A	H	D, R1=H; R2 = xyl
64*	C94H148O42	A	H	E, R1 =H; R2=OH	GG
65*	C78H124O35	A	H	D, R1 = R2=H	GA
66	C94H148O41	A	H	E, R1 = R2=H
67	C88H138O38	A	H	F, R1 = ter; R2 = OH; R3 = xyl	GN isomer
68	C94H148O42	A	H	E, R1 =H; R2 = OH	Isomer of 64
69*	C88H138O38	A	H	F, R1 = ter-OH; R2=H; R3 = xyl	GN
70	C88H138O38	A	H	F, R1 = ter; R2 = OH; R3 = xyl	Isomer of 69
71*	C88H138O37	A	H	F, R1 = t er; R2=H; R3 = xyl	GO
72	C103H160O43	A	H	F, R1 = ter; R2=O.xyl-(2,1)-Oter; R3 = xyl	GP
*
Bold is top 10 saponins in fruit.
