# Supplementary material for: Identification of potential genes involved in triterpenoid saponins biosynthesis in Gleditsia sinensis by transcriptome and metabolome analyses
Source: J Nat Med. 2018 Dec 13;73(2):369–80. doi: 10.1007/s11418-018-1270-2 (PMC6373339; doi:10.1007/s11418-018-1270-2)
Supplement: Supplementary file 3 — Supplementary material 3 (XLSX 2610 KB) [file 11418_2018_1270_MOESM3_ESM.xlsx]

## Sheet: BP
tissue	category	over_represented_pvalue	under_represented_pvalue	numDEInCat	numInCat	term	ontology	FDR
bark	GO:0006913	2.73896e-19	1	16	70	nucleocytoplasmic transport	BP	1.47329e-15
bark	GO:0043457	9.5468e-17	1	9	13	regulation of cellular respiration	BP	1.28381e-13
bark	GO:0015991	8.56719e-07	1	8	93	ATP hydrolysis coupled proton transport	BP	0.000512033
bark	GO:0006412	3.04975e-06	0.999999	21	827	translation	BP	0.00164046
bark	GO:0055114	1.34602e-05	0.999995	35	2008	oxidation-reduction process	BP	0.00603355
bark	GO:0000027	0.000171773	0.999987	5	66	ribosomal large subunit assembly	BP	0.0580061
bark	GO:0006369	0.000942687	0.99999	2	6	termination of RNA polymerase II transcription	BP	0.253536
bark	GO:0046034	0.00099056	0.999989	2	6	ATP metabolic process	BP	0.253725
bark	GO:0010620	0.00696523	1	1	1	negative regulation of transcription by transcription factor catabolism	BP	0.863509
bark	GO:0031497	0.00696523	1	1	1	chromatin assembly	BP	0.863509
bark	GO:0042138	0.00696523	1	1	1	meiotic DNA double-strand break formation	BP	0.863509
bark	GO:0042275	0.00696523	1	1	1	error-free postreplication DNA repair	BP	0.863509
bark	GO:0070987	0.00696523	1	1	1	error-free translesion synthesis	BP	0.863509
bark	GO:0071455	0.00696523	1	1	1	cellular response to hyperoxia	BP	0.863509
bark	GO:0071894	0.00696523	1	1	1	histone H2B conserved C-terminal lysine ubiquitination	BP	0.863509
bark	GO:0090089	0.00696523	1	1	1	regulation of dipeptide transport	BP	0.863509
bark	GO:1901487	0.00696523	1	1	1	negative regulation of SREBP signaling pathway by positive regulation of transcription factor catabolic process in response to increased oxygen levels	BP	0.863509
bark	GO:1902906	0.00696523	1	1	1	proteasome storage granule assembly	BP	0.863509
bark	GO:0006892	0.0089109	1	1	1	post-Golgi vesicle-mediated transport	BP	0.863509
bark	GO:0030497	0.0089109	1	1	1	fatty acid elongation	BP	0.863509
bark	GO:0019343	0.00894818	1	1	1	cysteine biosynthetic process via cystathionine	BP	0.863509
bark	GO:0019346	0.00894818	1	1	1	transsulfuration	BP	0.863509
bark	GO:0030953	0.00896354	1	1	1	astral microtubule organization	BP	0.863509
bark	GO:0030989	0.00896354	1	1	1	dynein-driven meiotic oscillatory nuclear movement	BP	0.863509
bark	GO:0009685	0.00898987	1	1	1	gibberellin metabolic process	BP	0.863509
bark	GO:0034220	0.0140694	0.998358	3	64	ion transmembrane transport	BP	1
bark	GO:0071596	0.0143471	0.999948	1	2	ubiquitin-dependent protein catabolic process via the N-end rule pathway	BP	1
bark	GO:0010390	0.0143919	0.999948	1	2	histone monoubiquitination	BP	1
bark	GO:0051569	0.015563	0.999939	1	2	regulation of histone H3-K4 methylation	BP	1
bark	GO:0030466	0.0158055	0.999937	1	2	chromatin silencing at silent mating-type cassette	BP	1
bark	GO:0043173	0.0158404	0.999937	1	2	nucleotide salvage	BP	1
bark	GO:0031571	0.0158883	0.999937	1	2	mitotic G1 DNA damage checkpoint	BP	1
bark	GO:0009712	0.0165057	0.999932	1	2	catechol-containing compound metabolic process	BP	1
bark	GO:0000947	0.0178143	0.99992	1	2	amino acid catabolic process to alcohol via Ehrlich pathway	BP	1
bark	GO:0033859	0.0178143	0.99992	1	2	furaldehyde metabolic process	BP	1
bark	GO:0002181	0.0187957	0.997549	3	71	cytoplasmic translation	BP	1
bark	GO:0033566	0.0229974	0.999822	1	3	gamma-tubulin complex localization	BP	1
bark	GO:0005975	0.0234354	0.99168	8	434	carbohydrate metabolic process	BP	1
bark	GO:0042276	0.024367	0.9998	1	3	error-prone translesion synthesis	BP	1
bark	GO:0006172	0.0246536	0.999796	1	3	ADP biosynthetic process	BP	1
bark	GO:0046033	0.0246536	0.999796	1	3	AMP metabolic process	BP	1
bark	GO:0070317	0.0247055	0.999795	1	3	negative regulation of G0 to G1 transition	BP	1
bark	GO:0000742	0.0250316	0.999789	1	3	karyogamy involved in conjugation with cellular fusion	BP	1
bark	GO:0046294	0.0253012	0.999785	1	3	formaldehyde catabolic process	BP	1
bark	GO:0006166	0.0253206	0.999784	1	3	purine ribonucleoside salvage	BP	1
bark	GO:0006069	0.0261228	0.99977	1	3	ethanol oxidation	BP	1
bark	GO:0006068	0.0265606	0.999763	1	3	ethanol catabolic process	BP	1
bark	GO:0051654	0.0265884	0.999762	1	3	establishment of mitochondrion localization	BP	1
bark	GO:0006348	0.0296004	0.999668	1	4	chromatin silencing at telomere	BP	1
bark	GO:0044805	0.0300049	0.999659	1	4	late nucleophagy	BP	1
bark	GO:0000722	0.0313576	0.999627	1	4	telomere maintenance via recombination	BP	1
bark	GO:0009070	0.0314834	0.999624	1	4	serine family amino acid biosynthetic process	BP	1
bark	GO:0006167	0.0319145	0.999614	1	4	AMP biosynthetic process	BP	1
bark	GO:0000028	0.0319506	0.99724	2	37	ribosomal small subunit assembly	BP	1
bark	GO:0051666	0.0333232	0.999579	1	4	actin cortical patch localization	BP	1
bark	GO:0010515	0.0333483	0.999578	1	4	negative regulation of induction of conjugation with cellular fusion	BP	1
bark	GO:0045014	0.0333483	0.999578	1	4	negative regulation of transcription by glucose	BP	1
bark	GO:0072353	0.0333483	0.999578	1	4	cellular age-dependent response to reactive oxygen species	BP	1
bark	GO:1903759	0.0333483	0.999578	1	4	signal transduction involved in regulation of aerobic respiration	BP	1
bark	GO:0051604	0.0333925	0.999577	1	4	protein maturation	BP	1
bark	GO:1901137	0.0379718	0.999416	1	5	carbohydrate derivative biosynthetic process	BP	1
bark	GO:0006810	0.0384456	0.989057	5	232	transport	BP	1
bark	GO:0007009	0.03865	0.999395	1	5	plasma membrane organization	BP	1
bark	GO:0009098	0.0387343	0.999392	1	5	leucine biosynthetic process	BP	1
bark	GO:0051315	0.0394298	0.99937	1	5	attachment of mitotic spindle microtubules to kinetochore	BP	1
bark	GO:0034727	0.0454303	0.999127	1	6	piecemeal microautophagy of nucleus	BP	1
bark	GO:0030148	0.047802	0.999032	1	6	sphingolipid biosynthetic process	BP	1
bark	GO:0006353	0.0509727	0.998867	1	7	DNA-templated transcription, termination	BP	1
bark	GO:0032258	0.0539917	0.998728	1	7	CVT pathway	BP	1
bark	GO:0006144	0.054586	0.998699	1	7	purine nucleobase metabolic process	BP	1
bark	GO:0007017	0.0564588	0.993291	2	48	microtubule-based process	BP	1
bark	GO:0008643	0.0613535	0.992352	2	51	carbohydrate transport	BP	1
bark	GO:0033554	0.0630286	0.998224	1	8	cellular response to stress	BP	1
bark	GO:0033674	0.0630286	0.998224	1	8	positive regulation of kinase activity	BP	1
bark	GO:0006635	0.0639462	0.998171	1	8	fatty acid beta-oxidation	BP	1
bark	GO:0015940	0.0688051	0.997879	1	8	pantothenate biosynthetic process	BP	1
bark	GO:0006874	0.0694636	0.997804	1	9	cellular calcium ion homeostasis	BP	1
bark	GO:0051415	0.0740014	0.997503	1	9	interphase microtubule nucleation by interphase microtubule organizing center	BP	1
bark	GO:0006995	0.0742704	0.997454	1	10	cellular response to nitrogen starvation	BP	1
bark	GO:0006415	0.0746162	0.997461	1	9	translational termination	BP	1
bark	GO:0061025	0.0761938	0.997318	1	10	membrane fusion	BP	1
bark	GO:0042183	0.0764353	0.997301	1	10	formate catabolic process	BP	1
bark	GO:0006379	0.0854561	0.996581	1	11	mRNA cleavage	BP	1
bark	GO:0045292	0.0869309	0.99646	1	11	mRNA cis splicing, via spliceosome	BP	1
bark	GO:0034314	0.0907875	0.996102	1	12	Arp2/3 complex-mediated actin nucleation	BP	1
bark	GO:0007035	0.0963832	0.995568	1	13	vacuolar acidification	BP	1
bark	GO:0071963	0.0994393	0.995276	1	13	establishment or maintenance of cell polarity regulating cell shape	BP	1
bark	GO:0006782	0.106981	0.994485	1	14	protoporphyrinogen IX biosynthetic process	BP	1
bark	GO:0055085	0.10823	0.950802	7	499	transmembrane transport	BP	1
bark	GO:0001172	0.111815	0.993934	1	15	transcription, RNA-templated	BP	1
bark	GO:0006378	0.112519	0.993856	1	15	mRNA polyadenylation	BP	1
bark	GO:0006417	0.121502	0.99278	1	16	regulation of translation	BP	1
bark	GO:0006888	0.124436	0.976599	2	77	ER to Golgi vesicle-mediated transport	BP	1
bark	GO:0000422	0.127031	0.992062	1	17	mitophagy	BP	1
bark	GO:0034976	0.127761	0.991968	1	17	response to endoplasmic reticulum stress	BP	1
bark	GO:0000272	0.132271	0.991347	1	18	polysaccharide catabolic process	BP	1
bark	GO:0006096	0.134176	0.973603	2	81	glycolytic process	BP	1
bark	GO:0006270	0.13747	0.990607	1	19	DNA replication initiation	BP	1
bark	GO:0009231	0.13819	0.990534	1	18	riboflavin biosynthetic process	BP	1
bark	GO:0008654	0.142996	0.989815	1	19	phospholipid biosynthetic process	BP	1
bark	GO:0005978	0.144178	0.989641	1	19	glycogen biosynthetic process	BP	1
bark	GO:0015986	0.145232	0.970033	2	85	ATP synthesis coupled proton transport	BP	1
bark	GO:0006014	0.147626	0.989125	1	19	D-ribose metabolic process	BP	1
bark	GO:0006817	0.15096	0.988583	1	20	phosphate ion transport	BP	1
bark	GO:0000045	0.152965	0.988241	1	21	autophagosome assembly	BP	1
bark	GO:0000470	0.153777	0.988112	1	21	maturation of LSU-rRNA	BP	1
bark	GO:0006367	0.156674	0.987619	1	22	transcription initiation from RNA polymerase II promoter	BP	1
bark	GO:0006338	0.157519	0.987508	1	21	chromatin remodeling	BP	1
bark	GO:0000724	0.159618	0.987135	1	22	double-strand break repair via homologous recombination	BP	1
bark	GO:0000413	0.16152	0.964454	2	90	protein peptidyl-prolyl isomerization	BP	1
bark	GO:0030433	0.16253	0.986646	1	22	ER-associated ubiquitin-dependent protein catabolic process	BP	1
bark	GO:0045859	0.163738	0.98644	1	22	regulation of protein kinase activity	BP	1
bark	GO:0051276	0.17287	0.984801	1	23	chromosome organization	BP	1
bark	GO:0071704	0.174939	0.984394	1	24	organic substance metabolic process	BP	1
bark	GO:0006098	0.176986	0.984014	1	24	pentose-phosphate shunt	BP	1
bark	GO:0046939	0.191034	0.981213	1	26	nucleotide phosphorylation	BP	1
bark	GO:0044710	0.207448	0.97764	1	28	single-organism metabolic process	BP	1
bark	GO:0009768	0.217916	0.975116	1	32	photosynthesis, light harvesting in photosystem I	BP	1
bark	GO:0006108	0.224267	0.973576	1	32	malate metabolic process	BP	1
bark	GO:0006869	0.233526	0.971214	1	33	lipid transport	BP	1
bark	GO:0006446	0.243317	0.968597	1	34	regulation of translational initiation	BP	1
bark	GO:0001731	0.250507	0.966588	1	35	formation of translation preinitiation complex	BP	1
bark	GO:0006075	0.259551	0.96397	1	36	(1->3)-beta-D-glucan biosynthetic process	BP	1
bark	GO:0006508	0.259705	0.85953	6	537	proteolysis	BP	1
bark	GO:0006006	0.279542	0.95772	1	41	glucose metabolic process	BP	1
bark	GO:0006457	0.280405	0.885665	3	230	protein folding	BP	1
bark	GO:0006414	0.297103	0.903617	2	137	translational elongation	BP	1
bark	GO:0016042	0.309784	0.947271	1	46	lipid catabolic process	BP	1
bark	GO:0050794	0.312797	0.94617	1	46	regulation of cellular process	BP	1
bark	GO:0018298	0.314755	0.945402	1	48	protein-chromophore linkage	BP	1
bark	GO:0006890	0.321644	0.942814	1	48	retrograde vesicle-mediated transport, Golgi to ER	BP	1
bark	GO:1904659	0.326485	0.940931	1	49	glucose transmembrane transport	BP	1
bark	GO:0046835	0.330146	0.939501	1	49	carbohydrate phosphorylation	BP	1
bark	GO:0046323	0.336678	0.936856	1	51	glucose import	BP	1
bark	GO:0006749	0.343689	0.933949	1	53	glutathione metabolic process	BP	1
bark	GO:0009651	0.359919	0.926966	1	56	response to salt stress	BP	1
bark	GO:0006754	0.369388	0.922698	1	58	ATP biosynthetic process	BP	1
bark	GO:0044237	0.371956	0.921547	1	57	cellular metabolic process	BP	1
bark	GO:0006897	0.383465	0.916129	1	59	endocytosis	BP	1
bark	GO:0006334	0.388529	0.913635	1	62	nucleosome assembly	BP	1
bark	GO:0042744	0.399496	0.908161	1	65	hydrogen peroxide catabolic process	BP	1
bark	GO:0006099	0.401398	0.907201	1	65	tricarboxylic acid cycle	BP	1
bark	GO:0015992	0.403593	0.906105	1	64	proton transport	BP	1
bark	GO:0000209	0.425655	0.894311	1	71	protein polyubiquitination	BP	1
bark	GO:0018105	0.432423	0.890582	1	70	peptidyl-serine phosphorylation	BP	1
bark	GO:0006366	0.432716	0.890382	1	72	transcription from RNA polymerase II promoter	BP	1
bark	GO:0007018	0.438791	0.886965	1	71	microtubule-based movement	BP	1
bark	GO:0009416	0.481683	0.860583	1	83	response to light stimulus	BP	1
bark	GO:0000398	0.489653	0.855303	1	85	mRNA splicing, via spliceosome	BP	1
bark	GO:0042787	0.528596	0.82766	1	96	protein ubiquitination involved in ubiquitin-dependent protein catabolic process	BP	1
bark	GO:0015031	0.533122	0.824277	1	95	protein transport	BP	1
bark	GO:0044550	0.564268	0.799594	1	101	secondary metabolite biosynthetic process	BP	1
bark	GO:0006629	0.581333	0.785042	1	111	lipid metabolic process	BP	1
bark	GO:0044238	0.616014	0.753474	1	118	primary metabolic process	BP	1
bark	GO:0006979	0.622076	0.747584	1	124	response to oxidative stress	BP	1
bark	GO:1902600	0.664062	0.704378	1	137	hydrogen ion transmembrane transport	BP	1
bark	GO:0045454	0.678615	0.688191	1	143	cell redox homeostasis	BP	1
bark	GO:0006413	0.702369	0.660376	1	149	translational initiation	BP	1
bark	GO:0007264	0.734589	0.619497	1	166	small GTPase mediated signal transduction	BP	1
bark	GO:0008152	0.773644	0.419448	3	512	metabolic process	BP	1
bark	GO:0006886	0.800973	0.522304	1	200	intracellular protein transport	BP	1
bark	GO:0006278	0.879922	0.376338	1	263	RNA-dependent DNA replication	BP	1
bark	GO:0032259	0.914307	0.297771	1	306	methylation	BP	1
bark	GO:0006351	0.995202	0.0307025	1	668	transcription, DNA-templated	BP	1
bark	GO:0015074	0.997632	0.016858	1	750	DNA integration	BP	1
bark	GO:0006952	0.998777	0.00952851	1	826	defense response	BP	1
bark	GO:0006468	0.9996	0.00357598	1	965	protein phosphorylation	BP	1
bark	GO:0006355	0.99995	0.000558272	1	1229	regulation of transcription, DNA-templated	BP	1
bark	GO:0000001	1	0.977283	0	3	mitochondrion inheritance	BP	1
bark	GO:0000002	1	0.921669	0	11	mitochondrial genome maintenance	BP	1
bark	GO:0000003	1	0.991054	0	1	reproduction	BP	1
bark	GO:0000011	1	0.925103	0	10	vacuole inheritance	BP	1
bark	GO:0000023	1	0.944246	0	7	maltose metabolic process	BP	1
bark	GO:0000025	1	0.99303	0	1	maltose catabolic process	BP	1
bark	GO:0000032	1	0.961815	0	5	cell wall mannoprotein biosynthetic process	BP	1
bark	GO:0000038	1	0.982972	0	2	very long-chain fatty acid metabolic process	BP	1
bark	GO:0000041	1	0.992538	0	1	transition metal ion transport	BP	1
bark	GO:0000042	1	0.957377	0	5	protein targeting to Golgi	BP	1
bark	GO:0000050	1	0.937696	0	8	urea cycle	BP	1
bark	GO:0000053	1	0.977682	0	3	argininosuccinate metabolic process	BP	1
bark	GO:0000054	1	0.966809	0	4	ribosomal subunit export from nucleus	BP	1
bark	GO:0000055	1	0.955023	0	6	ribosomal large subunit export from nucleus	BP	1
bark	GO:0000056	1	0.97534	0	3	ribosomal small subunit export from nucleus	BP	1
bark	GO:0000059	1	0.868496	0	17	protein import into nucleus, docking	BP	1
bark	GO:0000060	1	0.86473	0	17	protein import into nucleus, translocation	BP	1
bark	GO:0000070	1	0.970443	0	4	mitotic sister chromatid segregation	BP	1
bark	GO:0000076	1	0.984727	0	2	DNA replication checkpoint	BP	1
bark	GO:0000077	1	0.97808	0	3	DNA damage checkpoint	BP	1
bark	GO:0000079	1	0.913397	0	12	regulation of cyclin-dependent protein serine/threonine kinase activity	BP	1
bark	GO:0000082	1	0.975248	0	3	G1/S transition of mitotic cell cycle	BP	1
bark	GO:0000083	1	0.991054	0	1	regulation of transcription involved in G1/S transition of mitotic cell cycle	BP	1
bark	GO:0000086	1	0.991056	0	1	G2/M transition of mitotic cell cycle	BP	1
bark	GO:0000103	1	0.681266	0	49	sulfate assimilation	BP	1
bark	GO:0000105	1	0.870109	0	18	histidine biosynthetic process	BP	1
bark	GO:0000122	1	0.821304	0	24	negative regulation of transcription from RNA polymerase II promoter	BP	1
bark	GO:0000132	1	0.976058	0	3	establishment of mitotic spindle orientation	BP	1
bark	GO:0000147	1	0.993016	0	1	actin cortical patch assembly	BP	1
bark	GO:0000154	1	0.87805	0	16	rRNA modification	BP	1
bark	GO:0000160	1	0.517872	0	80	phosphorelay signal transduction system	BP	1
bark	GO:0000161	1	0.993035	0	1	MAPK cascade involved in osmosensory signaling pathway	BP	1
bark	GO:0000162	1	0.874346	0	17	tryptophan biosynthetic process	BP	1
bark	GO:0000165	1	0.38216	0	120	MAPK cascade	BP	1
bark	GO:0000173	1	0.991032	0	1	inactivation of MAPK activity involved in osmosensory signaling pathway	BP	1
bark	GO:0000184	1	0.936463	0	8	nuclear-transcribed mRNA catabolic process, nonsense-mediated decay	BP	1
bark	GO:0000186	1	0.482869	0	91	activation of MAPKK activity	BP	1
bark	GO:0000187	1	0.991866	0	1	activation of MAPK activity	BP	1
bark	GO:0000188	1	0.969757	0	4	inactivation of MAPK activity	BP	1
bark	GO:0000226	1	0.894368	0	14	microtubule cytoskeleton organization	BP	1
bark	GO:0000244	1	0.959594	0	5	spliceosomal tri-snRNP complex assembly	BP	1
bark	GO:0000245	1	0.883258	0	16	spliceosomal complex assembly	BP	1
bark	GO:0000256	1	0.983454	0	2	allantoin catabolic process	BP	1
bark	GO:0000266	1	0.970084	0	4	mitochondrial fission	BP	1
bark	GO:0000271	1	0.869996	0	18	polysaccharide biosynthetic process	BP	1
bark	GO:0000278	1	0.976635	0	3	mitotic cell cycle	BP	1
bark	GO:0000281	1	0.973422	0	3	mitotic cytokinesis	BP	1
bark	GO:0000288	1	0.844733	0	21	nuclear-transcribed mRNA catabolic process, deadenylation-dependent decay	BP	1
bark	GO:0000290	1	0.930398	0	9	deadenylation-dependent decapping of nuclear-transcribed mRNA	BP	1
bark	GO:0000291	1	0.969679	0	4	nuclear-transcribed mRNA catabolic process, exonucleolytic	BP	1
bark	GO:0000301	1	0.936862	0	8	retrograde transport, vesicle recycling within Golgi	BP	1
bark	GO:0000302	1	0.967958	0	4	response to reactive oxygen species	BP	1
bark	GO:0000303	1	0.992094	0	1	response to superoxide	BP	1
bark	GO:0000304	1	0.965353	0	4	response to singlet oxygen	BP	1
bark	GO:0000349	1	0.993028	0	1	generation of catalytic spliceosome for first transesterification step	BP	1
bark	GO:0000350	1	0.976421	0	3	generation of catalytic spliceosome for second transesterification step	BP	1
bark	GO:0000373	1	0.945359	0	7	Group II intron splicing	BP	1
bark	GO:0000375	1	0.960774	0	5	RNA splicing, via transesterification reactions	BP	1
bark	GO:0000381	1	0.912389	0	11	regulation of alternative mRNA splicing, via spliceosome	BP	1
bark	GO:0000387	1	0.926368	0	10	spliceosomal snRNP assembly	BP	1
bark	GO:0000389	1	0.961849	0	5	mRNA 3'-splice site recognition	BP	1
bark	GO:0000390	1	0.984491	0	2	spliceosomal complex disassembly	BP	1
bark	GO:0000394	1	0.976032	0	3	RNA splicing, via endonucleolytic cleavage and ligation	BP	1
bark	GO:0000395	1	0.943882	0	7	mRNA 5'-splice site recognition	BP	1
bark	GO:0000412	1	0.993035	0	1	histone peptidyl-prolyl isomerization	BP	1
bark	GO:0000447	1	0.962442	0	5	endonucleolytic cleavage in ITS1 to separate SSU-rRNA from 5.8S rRNA and LSU-rRNA from tricistronic rRNA transcript (SSU-rRNA, 5.8S rRNA, LSU-rRNA)	BP	1
bark	GO:0000448	1	0.991415	0	1	cleavage in ITS2 between 5.8S rRNA and LSU-rRNA of tricistronic rRNA transcript (SSU-rRNA, 5.8S rRNA, LSU-rRNA)	BP	1
bark	GO:0000453	1	0.962365	0	5	enzyme-directed rRNA 2'-O-methylation	BP	1
bark	GO:0000455	1	0.966815	0	4	enzyme-directed rRNA pseudouridine synthesis	BP	1
bark	GO:0000460	1	0.931258	0	9	maturation of 5.8S rRNA	BP	1
bark	GO:0000461	1	0.976067	0	3	endonucleolytic cleavage to generate mature 3'-end of SSU-rRNA from (SSU-rRNA, 5.8S rRNA, LSU-rRNA)	BP	1
bark	GO:0000462	1	0.668198	0	51	maturation of SSU-rRNA from tricistronic rRNA transcript (SSU-rRNA, 5.8S rRNA, LSU-rRNA)	BP	1
bark	GO:0000463	1	0.888983	0	15	maturation of LSU-rRNA from tricistronic rRNA transcript (SSU-rRNA, 5.8S rRNA, LSU-rRNA)	BP	1
bark	GO:0000466	1	0.967775	0	4	maturation of 5.8S rRNA from tricistronic rRNA transcript (SSU-rRNA, 5.8S rRNA, LSU-rRNA)	BP	1
bark	GO:0000467	1	0.967467	0	4	exonucleolytic trimming to generate mature 3'-end of 5.8S rRNA from tricistronic rRNA transcript (SSU-rRNA, 5.8S rRNA, LSU-rRNA)	BP	1
bark	GO:0000469	1	0.976707	0	3	cleavage involved in rRNA processing	BP	1
bark	GO:0000472	1	0.993	0	1	endonucleolytic cleavage to generate mature 5'-end of SSU-rRNA from (SSU-rRNA, 5.8S rRNA, LSU-rRNA)	BP	1
bark	GO:0000478	1	0.992811	0	1	endonucleolytic cleavage involved in rRNA processing	BP	1
bark	GO:0000479	1	0.983604	0	2	endonucleolytic cleavage of tricistronic rRNA transcript (SSU-rRNA, 5.8S rRNA, LSU-rRNA)	BP	1
bark	GO:0000480	1	0.985386	0	2	endonucleolytic cleavage in 5'-ETS of tricistronic rRNA transcript (SSU-rRNA, 5.8S rRNA, LSU-rRNA)	BP	1
bark	GO:0000481	1	0.991279	0	1	maturation of 5S rRNA	BP	1
bark	GO:0000492	1	0.991655	0	1	box C/D snoRNP assembly	BP	1
bark	GO:0000494	1	0.968708	0	4	box C/D snoRNA 3'-end processing	BP	1
bark	GO:0000495	1	0.992184	0	1	box H/ACA snoRNA 3'-end processing	BP	1
bark	GO:0000578	1	0.992365	0	1	embryonic axis specification	BP	1
bark	GO:0000707	1	0.975407	0	3	meiotic DNA recombinase assembly	BP	1
bark	GO:0000710	1	0.937154	0	8	meiotic mismatch repair	BP	1
bark	GO:0000712	1	0.968161	0	4	resolution of meiotic recombination intermediates	BP	1
bark	GO:0000719	1	0.992023	0	1	photoreactive repair	BP	1
bark	GO:0000723	1	0.97511	0	3	telomere maintenance	BP	1
bark	GO:0000727	1	0.993029	0	1	double-strand break repair via break-induced replication	BP	1
bark	GO:0000730	1	0.975243	0	3	DNA recombinase assembly	BP	1
bark	GO:0000731	1	0.975195	0	3	DNA synthesis involved in DNA repair	BP	1
bark	GO:0000733	1	0.983419	0	2	DNA strand renaturation	BP	1
bark	GO:0000737	1	0.972261	0	4	DNA catabolic process, endonucleolytic	BP	1
bark	GO:0000741	1	0.964822	0	5	karyogamy	BP	1
bark	GO:0000746	1	0.991747	0	1	conjugation	BP	1
bark	GO:0000747	1	0.960184	0	5	conjugation with cellular fusion	BP	1
bark	GO:0000754	1	0.991054	0	1	adaptation of signaling pathway by response to pheromone involved in conjugation with cellular fusion	BP	1
bark	GO:0000771	1	0.991575	0	1	agglutination involved in conjugation	BP	1
bark	GO:0000819	1	0.991473	0	1	sister chromatid segregation	BP	1
bark	GO:0000902	1	0.821772	0	24	cell morphogenesis	BP	1
bark	GO:0000903	1	0.993035	0	1	regulation of cell shape during vegetative growth phase	BP	1
bark	GO:0000910	1	0.936753	0	8	cytokinesis	BP	1
bark	GO:0000911	1	0.932933	0	9	cytokinesis by cell plate formation	BP	1
bark	GO:0000916	1	0.925103	0	10	actomyosin contractile ring contraction	BP	1
bark	GO:0000917	1	0.97826	0	3	barrier septum assembly	BP	1
bark	GO:0000918	1	0.984308	0	2	barrier septum site selection	BP	1
bark	GO:0000919	1	0.993022	0	1	cell plate assembly	BP	1
bark	GO:0000920	1	0.984177	0	2	cell separation after cytokinesis	BP	1
bark	GO:0000921	1	0.982157	0	2	septin ring assembly	BP	1
bark	GO:0000956	1	0.951214	0	7	nuclear-transcribed mRNA catabolic process	BP	1
bark	GO:0000957	1	0.992725	0	1	mitochondrial RNA catabolic process	BP	1
bark	GO:0000963	1	0.985809	0	2	mitochondrial RNA processing	BP	1
bark	GO:0000972	1	0.955243	0	6	transcription-dependent tethering of RNA polymerase II gene DNA at nuclear periphery	BP	1
bark	GO:0000973	1	0.984112	0	2	posttranscriptional tethering of RNA polymerase II gene DNA at nuclear periphery	BP	1
bark	GO:0001100	1	0.991052	0	1	negative regulation of exit from mitosis	BP	1
bark	GO:0001101	1	0.975484	0	3	response to acid chemical	BP	1
bark	GO:0001193	1	0.993035	0	1	maintenance of transcriptional fidelity during DNA-templated transcription elongation from RNA polymerase II promoter	BP	1
bark	GO:0001300	1	0.925103	0	10	chronological cell aging	BP	1
bark	GO:0001302	1	0.977261	0	3	replicative cell aging	BP	1
bark	GO:0001320	1	0.991019	0	1	age-dependent response to reactive oxygen species involved in chronological cell aging	BP	1
bark	GO:0001402	1	0.991061	0	1	signal transduction involved in filamentous growth	BP	1
bark	GO:0001403	1	0.968865	0	4	invasive growth in response to glucose limitation	BP	1
bark	GO:0001510	1	0.936881	0	8	RNA methylation	BP	1
bark	GO:0001522	1	0.881836	0	16	pseudouridine synthesis	BP	1
bark	GO:0001558	1	0.993035	0	1	regulation of cell growth	BP	1
bark	GO:0001578	1	0.975321	0	3	microtubule bundle formation	BP	1
bark	GO:0001666	1	0.96128	0	5	response to hypoxia	BP	1
bark	GO:0001676	1	0.901173	0	13	long-chain fatty acid metabolic process	BP	1
bark	GO:0001678	1	0.940595	0	8	cellular glucose homeostasis	BP	1
bark	GO:0001680	1	0.975882	0	3	tRNA 3'-terminal CCA addition	BP	1
bark	GO:0001682	1	0.991735	0	1	tRNA 5'-leader removal	BP	1
bark	GO:0001708	1	0.983913	0	2	cell fate specification	BP	1
bark	GO:0001732	1	0.973972	0	3	formation of cytoplasmic translation initiation complex	BP	1
bark	GO:0001736	1	0.965404	0	4	establishment of planar polarity	BP	1
bark	GO:0001789	1	0.991482	0	1	G-protein coupled receptor signaling pathway, coupled to S1P second messenger	BP	1
bark	GO:0001881	1	0.991299	0	1	receptor recycling	BP	1
bark	GO:0001887	1	0.96816	0	4	selenium compound metabolic process	BP	1
bark	GO:0001927	1	0.957679	0	5	exocyst assembly	BP	1
bark	GO:0001934	1	0.966913	0	4	positive regulation of protein phosphorylation	BP	1
bark	GO:0001944	1	0.920959	0	10	vasculature development	BP	1
bark	GO:0002084	1	0.962133	0	5	protein depalmitoylation	BP	1
bark	GO:0002098	1	0.915545	0	11	tRNA wobble uridine modification	BP	1
bark	GO:0002100	1	0.974015	0	3	tRNA wobble adenosine to inosine editing	BP	1
bark	GO:0002103	1	0.993035	0	1	endonucleolytic cleavage of tetracistronic rRNA transcript (SSU-rRNA, LSU-rRNA, 4.5S-rRNA, 5S-rRNA)	BP	1
bark	GO:0002119	1	0.98224	0	2	nematode larval development	BP	1
bark	GO:0002128	1	0.993035	0	1	tRNA nucleoside ribose methylation	BP	1
bark	GO:0002131	1	0.992081	0	1	wobble position cytosine ribose methylation	BP	1
bark	GO:0002132	1	0.992081	0	1	wobble position uridine ribose methylation	BP	1
bark	GO:0002143	1	0.983786	0	2	tRNA wobble position uridine thiolation	BP	1
bark	GO:0002183	1	0.991021	0	1	cytoplasmic translational initiation	BP	1
bark	GO:0002184	1	0.97525	0	3	cytoplasmic translational termination	BP	1
bark	GO:0002188	1	0.968557	0	4	translation reinitiation	BP	1
bark	GO:0002213	1	0.992083	0	1	defense response to insect	BP	1
bark	GO:0002221	1	0.992925	0	1	pattern recognition receptor signaling pathway	BP	1
bark	GO:0002229	1	0.983284	0	2	defense response to oomycetes	BP	1
bark	GO:0002237	1	0.965563	0	4	response to molecule of bacterial origin	BP	1
bark	GO:0002240	1	0.992094	0	1	response to molecule of oomycetes origin	BP	1
bark	GO:0002376	1	0.991102	0	1	immune system process	BP	1
bark	GO:0002540	1	0.992489	0	1	leukotriene production involved in inflammatory response	BP	1
bark	GO:0002679	1	0.99127	0	1	respiratory burst involved in defense response	BP	1
bark	GO:0002752	1	0.991755	0	1	cell surface pattern recognition receptor signaling pathway	BP	1
bark	GO:0002938	1	0.991174	0	1	tRNA guanine ribose methylation	BP	1
bark	GO:0002940	1	0.984332	0	2	tRNA N2-guanine methylation	BP	1
bark	GO:0002943	1	0.970038	0	4	tRNA dihydrouridine synthesis	BP	1
bark	GO:0002949	1	0.976251	0	3	tRNA threonylcarbamoyladenosine modification	BP	1
bark	GO:0003006	1	0.991362	0	1	developmental process involved in reproduction	BP	1
bark	GO:0003156	1	0.968221	0	4	regulation of organ formation	BP	1
bark	GO:0003333	1	0.478483	0	91	amino acid transmembrane transport	BP	1
bark	GO:0005976	1	0.99101	0	1	polysaccharide metabolic process	BP	1
bark	GO:0005977	1	0.874675	0	17	glycogen metabolic process	BP	1
bark	GO:0005980	1	0.957756	0	5	glycogen catabolic process	BP	1
bark	GO:0005982	1	0.94991	0	6	starch metabolic process	BP	1
bark	GO:0005983	1	0.90738	0	12	starch catabolic process	BP	1
bark	GO:0005985	1	0.868175	0	17	sucrose metabolic process	BP	1
bark	GO:0005986	1	0.956127	0	6	sucrose biosynthetic process	BP	1
bark	GO:0005987	1	0.992894	0	1	sucrose catabolic process	BP	1
bark	GO:0005992	1	0.799506	0	29	trehalose biosynthetic process	BP	1
bark	GO:0005993	1	0.9921	0	1	trehalose catabolic process	BP	1
bark	GO:0005997	1	0.985717	0	2	xylulose metabolic process	BP	1
bark	GO:0006000	1	0.984434	0	2	fructose metabolic process	BP	1
bark	GO:0006002	1	0.88983	0	14	fructose 6-phosphate metabolic process	BP	1
bark	GO:0006003	1	0.991342	0	1	fructose 2,6-bisphosphate metabolic process	BP	1
bark	GO:0006004	1	0.984832	0	2	fucose metabolic process	BP	1
bark	GO:0006007	1	0.946926	0	7	glucose catabolic process	BP	1
bark	GO:0006011	1	0.92315	0	10	UDP-glucose metabolic process	BP	1
bark	GO:0006012	1	0.858173	0	19	galactose metabolic process	BP	1
bark	GO:0006013	1	0.849408	0	21	mannose metabolic process	BP	1
bark	GO:0006020	1	0.937762	0	8	inositol metabolic process	BP	1
bark	GO:0006021	1	0.942667	0	7	inositol biosynthetic process	BP	1
bark	GO:0006024	1	0.938773	0	8	glycosaminoglycan biosynthetic process	BP	1
bark	GO:0006030	1	0.96653	0	4	chitin metabolic process	BP	1
bark	GO:0006032	1	0.74283	0	37	chitin catabolic process	BP	1
bark	GO:0006044	1	0.983678	0	2	N-acetylglucosamine metabolic process	BP	1
bark	GO:0006047	1	0.977432	0	3	UDP-N-acetylglucosamine metabolic process	BP	1
bark	GO:0006048	1	0.960554	0	5	UDP-N-acetylglucosamine biosynthetic process	BP	1
bark	GO:0006065	1	0.983021	0	2	UDP-glucuronate biosynthetic process	BP	1
bark	GO:0006066	1	0.979154	0	3	alcohol metabolic process	BP	1
bark	GO:0006071	1	0.984186	0	2	glycerol metabolic process	BP	1
bark	GO:0006072	1	0.976617	0	3	glycerol-3-phosphate metabolic process	BP	1
bark	GO:0006073	1	0.991074	0	1	cellular glucan metabolic process	BP	1
bark	GO:0006076	1	0.951575	0	7	(1->3)-beta-D-glucan catabolic process	BP	1
bark	GO:0006081	1	0.923886	0	10	cellular aldehyde metabolic process	BP	1
bark	GO:0006083	1	0.970278	0	4	acetate metabolic process	BP	1
bark	GO:0006085	1	0.991023	0	1	acetyl-CoA biosynthetic process	BP	1
bark	GO:0006086	1	0.900371	0	13	acetyl-CoA biosynthetic process from pyruvate	BP	1
bark	GO:0006090	1	0.947312	0	7	pyruvate metabolic process	BP	1
bark	GO:0006094	1	0.79347	0	29	gluconeogenesis	BP	1
bark	GO:0006097	1	0.948323	0	7	glyoxylate cycle	BP	1
bark	GO:0006101	1	0.982342	0	2	citrate metabolic process	BP	1
bark	GO:0006102	1	0.949962	0	6	isocitrate metabolic process	BP	1
bark	GO:0006103	1	0.991286	0	1	2-oxoglutarate metabolic process	BP	1
bark	GO:0006106	1	0.968121	0	4	fumarate metabolic process	BP	1
bark	GO:0006107	1	0.982934	0	2	oxaloacetate metabolic process	BP	1
bark	GO:0006109	1	0.985329	0	2	regulation of carbohydrate metabolic process	BP	1
bark	GO:0006119	1	0.977426	0	3	oxidative phosphorylation	BP	1
bark	GO:0006120	1	0.960125	0	5	mitochondrial electron transport, NADH to ubiquinone	BP	1
bark	GO:0006122	1	0.831888	0	23	mitochondrial electron transport, ubiquinol to cytochrome c	BP	1
bark	GO:0006123	1	0.946424	0	7	mitochondrial electron transport, cytochrome c to oxygen	BP	1
bark	GO:0006127	1	0.991535	0	1	glycerophosphate shuttle	BP	1
bark	GO:0006139	1	0.803113	0	27	nucleobase-containing compound metabolic process	BP	1
bark	GO:0006145	1	0.983454	0	2	purine nucleobase catabolic process	BP	1
bark	GO:0006148	1	0.993026	0	1	inosine catabolic process	BP	1
bark	GO:0006152	1	0.9664	0	4	purine nucleoside catabolic process	BP	1
bark	GO:0006154	1	0.992012	0	1	adenosine catabolic process	BP	1
bark	GO:0006163	1	0.992059	0	1	purine nucleotide metabolic process	BP	1
bark	GO:0006164	1	0.993035	0	1	purine nucleotide biosynthetic process	BP	1
bark	GO:0006165	1	0.969324	0	4	nucleoside diphosphate phosphorylation	BP	1
bark	GO:0006168	1	0.967454	0	4	adenine salvage	BP	1
bark	GO:0006171	1	0.969384	0	4	cAMP biosynthetic process	BP	1
bark	GO:0006177	1	0.936396	0	8	GMP biosynthetic process	BP	1
bark	GO:0006182	1	0.984704	0	2	cGMP biosynthetic process	BP	1
bark	GO:0006183	1	0.926945	0	10	GTP biosynthetic process	BP	1
bark	GO:0006189	1	0.891929	0	14	'de novo' IMP biosynthetic process	BP	1
bark	GO:0006203	1	0.962398	0	5	dGTP catabolic process	BP	1
bark	GO:0006206	1	0.915284	0	11	pyrimidine nucleobase metabolic process	BP	1
bark	GO:0006207	1	0.881425	0	15	'de novo' pyrimidine nucleobase biosynthetic process	BP	1
bark	GO:0006212	1	0.975506	0	3	uracil catabolic process	BP	1
bark	GO:0006218	1	0.99143	0	1	uridine catabolic process	BP	1
bark	GO:0006221	1	0.922472	0	10	pyrimidine nucleotide biosynthetic process	BP	1
bark	GO:0006222	1	0.937622	0	8	UMP biosynthetic process	BP	1
bark	GO:0006223	1	0.992659	0	1	uracil salvage	BP	1
bark	GO:0006226	1	0.99286	0	1	dUMP biosynthetic process	BP	1
bark	GO:0006227	1	0.991719	0	1	dUDP biosynthetic process	BP	1
bark	GO:0006228	1	0.926945	0	10	UTP biosynthetic process	BP	1
bark	GO:0006231	1	0.974033	0	3	dTMP biosynthetic process	BP	1
bark	GO:0006233	1	0.991719	0	1	dTDP biosynthetic process	BP	1
bark	GO:0006235	1	0.991719	0	1	dTTP biosynthetic process	BP	1
bark	GO:0006241	1	0.926945	0	10	CTP biosynthetic process	BP	1
bark	GO:0006259	1	0.771309	0	32	DNA metabolic process	BP	1
bark	GO:0006260	1	0.681271	0	50	DNA replication	BP	1
bark	GO:0006261	1	0.815546	0	25	DNA-dependent DNA replication	BP	1
bark	GO:0006265	1	0.907234	0	12	DNA topological change	BP	1
bark	GO:0006266	1	0.991413	0	1	DNA ligation	BP	1
bark	GO:0006268	1	0.975521	0	3	DNA unwinding involved in DNA replication	BP	1
bark	GO:0006269	1	0.978453	0	3	DNA replication, synthesis of RNA primer	BP	1
bark	GO:0006272	1	0.97626	0	3	leading strand elongation	BP	1
bark	GO:0006273	1	0.945555	0	7	lagging strand elongation	BP	1
bark	GO:0006275	1	0.951791	0	6	regulation of DNA replication	BP	1
bark	GO:0006281	1	0.279632	0	160	DNA repair	BP	1
bark	GO:0006282	1	0.971844	0	4	regulation of DNA repair	BP	1
bark	GO:0006283	1	0.993035	0	1	transcription-coupled nucleotide-excision repair	BP	1
bark	GO:0006284	1	0.795778	0	28	base-excision repair	BP	1
bark	GO:0006287	1	0.99145	0	1	base-excision repair, gap-filling	BP	1
bark	GO:0006289	1	0.870037	0	17	nucleotide-excision repair	BP	1
bark	GO:0006290	1	0.983016	0	2	pyrimidine dimer repair	BP	1
bark	GO:0006294	1	0.991426	0	1	nucleotide-excision repair, preincision complex assembly	BP	1
bark	GO:0006296	1	0.992017	0	1	nucleotide-excision repair, DNA incision, 5'-to lesion	BP	1
bark	GO:0006297	1	0.99145	0	1	nucleotide-excision repair, DNA gap filling	BP	1
bark	GO:0006298	1	0.89283	0	14	mismatch repair	BP	1
bark	GO:0006301	1	0.934128	0	9	postreplication repair	BP	1
bark	GO:0006302	1	0.9362	0	8	double-strand break repair	BP	1
bark	GO:0006303	1	0.962192	0	5	double-strand break repair via nonhomologous end joining	BP	1
bark	GO:0006306	1	0.976268	0	3	DNA methylation	BP	1
bark	GO:0006308	1	0.939126	0	8	DNA catabolic process	BP	1
bark	GO:0006310	1	0.77154	0	33	DNA recombination	BP	1
bark	GO:0006311	1	0.985577	0	2	meiotic gene conversion	BP	1
bark	GO:0006312	1	0.935056	0	8	mitotic recombination	BP	1
bark	GO:0006325	1	0.918649	0	11	chromatin organization	BP	1
bark	GO:0006333	1	0.979249	0	3	chromatin assembly or disassembly	BP	1
bark	GO:0006336	1	0.983155	0	2	DNA replication-independent nucleosome assembly	BP	1
bark	GO:0006337	1	0.991548	0	1	nucleosome disassembly	BP	1
bark	GO:0006342	1	0.859519	0	20	chromatin silencing	BP	1
bark	GO:0006346	1	0.953215	0	6	methylation-dependent chromatin silencing	BP	1
bark	GO:0006352	1	0.836969	0	23	DNA-templated transcription, initiation	BP	1
bark	GO:0006357	1	0.471106	0	94	regulation of transcription from RNA polymerase II promoter	BP	1
bark	GO:0006359	1	0.968432	0	4	regulation of transcription from RNA polymerase III promoter	BP	1
bark	GO:0006360	1	0.825385	0	25	transcription from RNA polymerase I promoter	BP	1
bark	GO:0006363	1	0.978887	0	3	termination of RNA polymerase I transcription	BP	1
bark	GO:0006364	1	0.593117	0	68	rRNA processing	BP	1
bark	GO:0006368	1	0.868089	0	18	transcription elongation from RNA polymerase II promoter	BP	1
bark	GO:0006370	1	0.958765	0	5	7-methylguanosine mRNA capping	BP	1
bark	GO:0006376	1	0.942224	0	7	mRNA splice site selection	BP	1
bark	GO:0006383	1	0.859515	0	20	transcription from RNA polymerase III promoter	BP	1
bark	GO:0006384	1	0.967636	0	4	transcription initiation from RNA polymerase III promoter	BP	1
bark	GO:0006386	1	0.982266	0	2	termination of RNA polymerase III transcription	BP	1
bark	GO:0006388	1	0.976946	0	3	tRNA splicing, via endonucleolytic cleavage and ligation	BP	1
bark	GO:0006396	1	0.651779	0	52	RNA processing	BP	1
bark	GO:0006397	1	0.726155	0	40	mRNA processing	BP	1
bark	GO:0006399	1	0.984734	0	2	tRNA metabolic process	BP	1
bark	GO:0006400	1	0.874655	0	16	tRNA modification	BP	1
bark	GO:0006401	1	0.945587	0	7	RNA catabolic process	BP	1
bark	GO:0006402	1	0.952819	0	6	mRNA catabolic process	BP	1
bark	GO:0006405	1	0.915966	0	11	RNA export from nucleus	BP	1
bark	GO:0006406	1	0.877103	0	17	mRNA export from nucleus	BP	1
bark	GO:0006407	1	0.937801	0	8	rRNA export from nucleus	BP	1
bark	GO:0006409	1	0.971918	0	4	tRNA export from nucleus	BP	1
bark	GO:0006418	1	0.943688	0	7	tRNA aminoacylation for protein translation	BP	1
bark	GO:0006419	1	0.965305	0	4	alanyl-tRNA aminoacylation	BP	1
bark	GO:0006420	1	0.982461	0	2	arginyl-tRNA aminoacylation	BP	1
bark	GO:0006421	1	0.978	0	3	asparaginyl-tRNA aminoacylation	BP	1
bark	GO:0006422	1	0.965117	0	4	aspartyl-tRNA aminoacylation	BP	1
bark	GO:0006423	1	0.983606	0	2	cysteinyl-tRNA aminoacylation	BP	1
bark	GO:0006424	1	0.984486	0	2	glutamyl-tRNA aminoacylation	BP	1
bark	GO:0006425	1	0.975938	0	3	glutaminyl-tRNA aminoacylation	BP	1
bark	GO:0006426	1	0.983628	0	2	glycyl-tRNA aminoacylation	BP	1
bark	GO:0006427	1	0.984678	0	2	histidyl-tRNA aminoacylation	BP	1
bark	GO:0006428	1	0.984412	0	2	isoleucyl-tRNA aminoacylation	BP	1
bark	GO:0006429	1	0.937617	0	8	leucyl-tRNA aminoacylation	BP	1
bark	GO:0006430	1	0.983586	0	2	lysyl-tRNA aminoacylation	BP	1
bark	GO:0006431	1	0.96287	0	5	methionyl-tRNA aminoacylation	BP	1
bark	GO:0006432	1	0.961451	0	5	phenylalanyl-tRNA aminoacylation	BP	1
bark	GO:0006433	1	0.965499	0	4	prolyl-tRNA aminoacylation	BP	1
bark	GO:0006434	1	0.954327	0	6	seryl-tRNA aminoacylation	BP	1
bark	GO:0006435	1	0.965571	0	4	threonyl-tRNA aminoacylation	BP	1
bark	GO:0006436	1	0.977242	0	3	tryptophanyl-tRNA aminoacylation	BP	1
bark	GO:0006437	1	0.991069	0	1	tyrosyl-tRNA aminoacylation	BP	1
bark	GO:0006438	1	0.968931	0	4	valyl-tRNA aminoacylation	BP	1
bark	GO:0006450	1	0.858258	0	19	regulation of translational fidelity	BP	1
bark	GO:0006452	1	0.879249	0	16	translational frameshifting	BP	1
bark	GO:0006458	1	0.982227	0	2	'de novo' protein folding	BP	1
bark	GO:0006461	1	0.942448	0	7	protein complex assembly	BP	1
bark	GO:0006464	1	0.917377	0	11	cellular protein modification process	BP	1
bark	GO:0006465	1	0.798707	0	28	signal peptide processing	BP	1
bark	GO:0006469	1	0.991874	0	1	negative regulation of protein kinase activity	BP	1
bark	GO:0006470	1	0.135805	0	243	protein dephosphorylation	BP	1
bark	GO:0006471	1	0.976505	0	3	protein ADP-ribosylation	BP	1
bark	GO:0006474	1	0.874158	0	17	N-terminal protein amino acid acetylation	BP	1
bark	GO:0006475	1	0.99122	0	1	internal protein amino acid acetylation	BP	1
bark	GO:0006476	1	0.992207	0	1	protein deacetylation	BP	1
bark	GO:0006479	1	0.928552	0	10	protein methylation	BP	1
bark	GO:0006480	1	0.991854	0	1	N-terminal protein amino acid methylation	BP	1
bark	GO:0006481	1	0.993032	0	1	C-terminal protein methylation	BP	1
bark	GO:0006482	1	0.991657	0	1	protein demethylation	BP	1
bark	GO:0006486	1	0.758355	0	34	protein glycosylation	BP	1
bark	GO:0006487	1	0.804682	0	27	protein N-linked glycosylation	BP	1
bark	GO:0006488	1	0.983517	0	2	dolichol-linked oligosaccharide biosynthetic process	BP	1
bark	GO:0006490	1	0.976774	0	3	oligosaccharide-lipid intermediate biosynthetic process	BP	1
bark	GO:0006491	1	0.905246	0	12	N-glycan processing	BP	1
bark	GO:0006493	1	0.970602	0	4	protein O-linked glycosylation	BP	1
bark	GO:0006497	1	0.950914	0	6	protein lipidation	BP	1
bark	GO:0006499	1	0.993035	0	1	N-terminal protein myristoylation	BP	1
bark	GO:0006501	1	0.948173	0	7	C-terminal protein lipidation	BP	1
bark	GO:0006506	1	0.856473	0	19	GPI anchor biosynthetic process	BP	1
bark	GO:0006511	1	0.328424	0	139	ubiquitin-dependent protein catabolic process	BP	1
bark	GO:0006513	1	0.991353	0	1	protein monoubiquitination	BP	1
bark	GO:0006515	1	0.967406	0	4	misfolded or incompletely synthesized protein catabolic process	BP	1
bark	GO:0006517	1	0.951066	0	6	protein deglycosylation	BP	1
bark	GO:0006518	1	0.952595	0	6	peptide metabolic process	BP	1
bark	GO:0006520	1	0.782546	0	30	cellular amino acid metabolic process	BP	1
bark	GO:0006525	1	0.992993	0	1	arginine metabolic process	BP	1
bark	GO:0006526	1	0.872301	0	17	arginine biosynthetic process	BP	1
bark	GO:0006527	1	0.985059	0	2	arginine catabolic process	BP	1
bark	GO:0006529	1	0.925293	0	10	asparagine biosynthetic process	BP	1
bark	GO:0006531	1	0.982978	0	2	aspartate metabolic process	BP	1
bark	GO:0006534	1	0.991541	0	1	cysteine metabolic process	BP	1
bark	GO:0006535	1	0.897656	0	14	cysteine biosynthetic process from serine	BP	1
bark	GO:0006536	1	0.957004	0	5	glutamate metabolic process	BP	1
bark	GO:0006537	1	0.936062	0	8	glutamate biosynthetic process	BP	1
bark	GO:0006540	1	0.992183	0	1	glutamate decarboxylation to succinate	BP	1
bark	GO:0006541	1	0.754571	0	35	glutamine metabolic process	BP	1
bark	GO:0006542	1	0.887006	0	15	glutamine biosynthetic process	BP	1
bark	GO:0006544	1	0.900827	0	13	glycine metabolic process	BP	1
bark	GO:0006545	1	0.965629	0	4	glycine biosynthetic process	BP	1
bark	GO:0006546	1	0.984764	0	2	glycine catabolic process	BP	1
bark	GO:0006552	1	0.960589	0	5	leucine catabolic process	BP	1
bark	GO:0006555	1	0.953855	0	6	methionine metabolic process	BP	1
bark	GO:0006556	1	0.945152	0	7	S-adenosylmethionine biosynthetic process	BP	1
bark	GO:0006557	1	0.950639	0	6	S-adenosylmethioninamine biosynthetic process	BP	1
bark	GO:0006559	1	0.945962	0	7	L-phenylalanine catabolic process	BP	1
bark	GO:0006561	1	0.943429	0	7	proline biosynthetic process	BP	1
bark	GO:0006562	1	0.985593	0	2	proline catabolic process	BP	1
bark	GO:0006563	1	0.887898	0	15	L-serine metabolic process	BP	1
bark	GO:0006564	1	0.944663	0	7	L-serine biosynthetic process	BP	1
bark	GO:0006566	1	0.991714	0	1	threonine metabolic process	BP	1
bark	GO:0006567	1	0.991372	0	1	threonine catabolic process	BP	1
bark	GO:0006571	1	0.954736	0	6	tyrosine biosynthetic process	BP	1
bark	GO:0006572	1	0.984156	0	2	tyrosine catabolic process	BP	1
bark	GO:0006574	1	0.991329	0	1	valine catabolic process	BP	1
bark	GO:0006592	1	0.991238	0	1	ornithine biosynthetic process	BP	1
bark	GO:0006595	1	0.992993	0	1	polyamine metabolic process	BP	1
bark	GO:0006596	1	0.900056	0	13	polyamine biosynthetic process	BP	1
bark	GO:0006597	1	0.942132	0	7	spermine biosynthetic process	BP	1
bark	GO:0006598	1	0.98342	0	2	polyamine catabolic process	BP	1
bark	GO:0006605	1	0.953404	0	6	protein targeting	BP	1
bark	GO:0006606	1	0.754319	0	35	protein import into nucleus	BP	1
bark	GO:0006607	1	0.852381	0	19	NLS-bearing protein import into nucleus	BP	1
bark	GO:0006609	1	0.992048	0	1	mRNA-binding (hnRNP) protein import into nucleus	BP	1
bark	GO:0006610	1	0.903014	0	12	ribosomal protein import into nucleus	BP	1
bark	GO:0006611	1	0.974329	0	3	protein export from nucleus	BP	1
bark	GO:0006612	1	0.968193	0	4	protein targeting to membrane	BP	1
bark	GO:0006614	1	0.89129	0	15	SRP-dependent cotranslational protein targeting to membrane	BP	1
bark	GO:0006616	1	0.940982	0	8	SRP-dependent cotranslational protein targeting to membrane, translocation	BP	1
bark	GO:0006620	1	0.94857	0	7	posttranslational protein targeting to membrane	BP	1
bark	GO:0006621	1	0.931247	0	9	protein retention in ER lumen	BP	1
bark	GO:0006623	1	0.784702	0	30	protein targeting to vacuole	BP	1
bark	GO:0006624	1	0.94285	0	7	vacuolar protein processing	BP	1
bark	GO:0006625	1	0.984514	0	2	protein targeting to peroxisome	BP	1
bark	GO:0006626	1	0.969733	0	4	protein targeting to mitochondrion	BP	1
bark	GO:0006627	1	0.938299	0	8	protein processing involved in protein targeting to mitochondrion	BP	1
bark	GO:0006631	1	0.940097	0	8	fatty acid metabolic process	BP	1
bark	GO:0006633	1	0.478028	0	93	fatty acid biosynthetic process	BP	1
bark	GO:0006636	1	0.902152	0	13	unsaturated fatty acid biosynthetic process	BP	1
bark	GO:0006637	1	0.992	0	1	acyl-CoA metabolic process	BP	1
bark	GO:0006641	1	0.976041	0	3	triglyceride metabolic process	BP	1
bark	GO:0006644	1	0.923942	0	10	phospholipid metabolic process	BP	1
bark	GO:0006646	1	0.985136	0	2	phosphatidylethanolamine biosynthetic process	BP	1
bark	GO:0006650	1	0.984876	0	2	glycerophospholipid metabolic process	BP	1
bark	GO:0006651	1	0.959602	0	5	diacylglycerol biosynthetic process	BP	1
bark	GO:0006654	1	0.992112	0	1	phosphatidic acid biosynthetic process	BP	1
bark	GO:0006655	1	0.984981	0	2	phosphatidylglycerol biosynthetic process	BP	1
bark	GO:0006656	1	0.982686	0	2	phosphatidylcholine biosynthetic process	BP	1
bark	GO:0006657	1	0.929263	0	9	CDP-choline pathway	BP	1
bark	GO:0006659	1	0.984346	0	2	phosphatidylserine biosynthetic process	BP	1
bark	GO:0006661	1	0.992112	0	1	phosphatidylinositol biosynthetic process	BP	1
bark	GO:0006662	1	0.737067	0	39	glycerol ether metabolic process	BP	1
bark	GO:0006664	1	0.94702	0	7	glycolipid metabolic process	BP	1
bark	GO:0006665	1	0.985324	0	2	sphingolipid metabolic process	BP	1
bark	GO:0006672	1	0.960613	0	5	ceramide metabolic process	BP	1
bark	GO:0006673	1	0.975312	0	3	inositolphosphoceramide metabolic process	BP	1
bark	GO:0006679	1	0.991185	0	1	glucosylceramide biosynthetic process	BP	1
bark	GO:0006680	1	0.982574	0	2	glucosylceramide catabolic process	BP	1
bark	GO:0006694	1	0.901753	0	13	steroid biosynthetic process	BP	1
bark	GO:0006695	1	0.984394	0	2	cholesterol biosynthetic process	BP	1
bark	GO:0006720	1	0.991621	0	1	isoprenoid metabolic process	BP	1
bark	GO:0006723	1	0.98252	0	2	cuticle hydrocarbon biosynthetic process	BP	1
bark	GO:0006725	1	0.969358	0	4	cellular aromatic compound metabolic process	BP	1
bark	GO:0006729	1	0.955628	0	6	tetrahydrobiopterin biosynthetic process	BP	1
bark	GO:0006730	1	0.822524	0	24	one-carbon metabolic process	BP	1
bark	GO:0006741	1	0.976525	0	3	NADP biosynthetic process	BP	1
bark	GO:0006744	1	0.953305	0	6	ubiquinone biosynthetic process	BP	1
bark	GO:0006750	1	0.969246	0	4	glutathione biosynthetic process	BP	1
bark	GO:0006751	1	0.977421	0	3	glutathione catabolic process	BP	1
bark	GO:0006760	1	0.992191	0	1	folic acid-containing compound metabolic process	BP	1
bark	GO:0006761	1	0.991745	0	1	dihydrofolate biosynthetic process	BP	1
bark	GO:0006772	1	0.991266	0	1	thiamine metabolic process	BP	1
bark	GO:0006777	1	0.953911	0	6	Mo-molybdopterin cofactor biosynthetic process	BP	1
bark	GO:0006779	1	0.974863	0	3	porphyrin-containing compound biosynthetic process	BP	1
bark	GO:0006780	1	0.9921	0	1	uroporphyrinogen III biosynthetic process	BP	1
bark	GO:0006783	1	0.983543	0	2	heme biosynthetic process	BP	1
bark	GO:0006784	1	0.992301	0	1	heme a biosynthetic process	BP	1
bark	GO:0006788	1	0.984515	0	2	heme oxidation	BP	1
bark	GO:0006790	1	0.927632	0	9	sulfur compound metabolic process	BP	1
bark	GO:0006792	1	0.992985	0	1	regulation of sulfur utilization	BP	1
bark	GO:0006796	1	0.848174	0	20	phosphate-containing compound metabolic process	BP	1
bark	GO:0006797	1	0.991004	0	1	polyphosphate metabolic process	BP	1
bark	GO:0006801	1	0.9911	0	1	superoxide metabolic process	BP	1
bark	GO:0006807	1	0.909967	0	12	nitrogen compound metabolic process	BP	1
bark	GO:0006808	1	0.991353	0	1	regulation of nitrogen utilization	BP	1
bark	GO:0006809	1	0.992974	0	1	nitric oxide biosynthetic process	BP	1
bark	GO:0006811	1	0.805915	0	27	ion transport	BP	1
bark	GO:0006812	1	0.956873	0	6	cation transport	BP	1
bark	GO:0006813	1	0.935822	0	8	potassium ion transport	BP	1
bark	GO:0006814	1	0.943514	0	7	sodium ion transport	BP	1
bark	GO:0006816	1	0.984936	0	2	calcium ion transport	BP	1
bark	GO:0006820	1	0.85485	0	21	anion transport	BP	1
bark	GO:0006821	1	0.911928	0	11	chloride transport	BP	1
bark	GO:0006825	1	0.978571	0	3	copper ion transport	BP	1
bark	GO:0006826	1	0.966606	0	4	iron ion transport	BP	1
bark	GO:0006829	1	0.991008	0	1	zinc II ion transport	BP	1
bark	GO:0006833	1	0.820142	0	25	water transport	BP	1
bark	GO:0006839	1	0.953076	0	6	mitochondrial transport	BP	1
bark	GO:0006843	1	0.993029	0	1	mitochondrial citrate transport	BP	1
bark	GO:0006847	1	0.974454	0	3	plasma membrane acetate transport	BP	1
bark	GO:0006848	1	0.992461	0	1	pyruvate transport	BP	1
bark	GO:0006849	1	0.992179	0	1	plasma membrane pyruvate transport	BP	1
bark	GO:0006850	1	0.96307	0	5	mitochondrial pyruvate transport	BP	1
bark	GO:0006855	1	0.536161	0	78	drug transmembrane transport	BP	1
bark	GO:0006857	1	0.843089	0	22	oligopeptide transport	BP	1
bark	GO:0006865	1	0.991045	0	1	amino acid transport	BP	1
bark	GO:0006873	1	0.944729	0	7	cellular ion homeostasis	BP	1
bark	GO:0006875	1	0.984966	0	2	cellular metal ion homeostasis	BP	1
bark	GO:0006878	1	0.993035	0	1	cellular copper ion homeostasis	BP	1
bark	GO:0006879	1	0.938412	0	8	cellular iron ion homeostasis	BP	1
bark	GO:0006880	1	0.979161	0	3	intracellular sequestering of iron ion	BP	1
bark	GO:0006882	1	0.99303	0	1	cellular zinc ion homeostasis	BP	1
bark	GO:0006884	1	0.993007	0	1	cell volume homeostasis	BP	1
bark	GO:0006885	1	0.872349	0	17	regulation of pH	BP	1
bark	GO:0006887	1	0.636857	0	58	exocytosis	BP	1
bark	GO:0006891	1	0.672157	0	50	intra-Golgi vesicle-mediated transport	BP	1
bark	GO:0006893	1	0.974785	0	3	Golgi to plasma membrane transport	BP	1
bark	GO:0006895	1	0.991935	0	1	Golgi to endosome transport	BP	1
bark	GO:0006896	1	0.906827	0	12	Golgi to vacuole transport	BP	1
bark	GO:0006898	1	0.975401	0	3	receptor-mediated endocytosis	BP	1
bark	GO:0006904	1	0.8837	0	15	vesicle docking involved in exocytosis	BP	1
bark	GO:0006906	1	0.611404	0	63	vesicle fusion	BP	1
bark	GO:0006914	1	0.878505	0	16	autophagy	BP	1
bark	GO:0006915	1	0.917452	0	11	apoptotic process	BP	1
bark	GO:0006949	1	0.983822	0	2	syncytium formation	BP	1
bark	GO:0006950	1	0.478615	0	94	response to stress	BP	1
bark	GO:0006955	1	0.976308	0	3	immune response	BP	1
bark	GO:0006970	1	0.882961	0	16	response to osmotic stress	BP	1
bark	GO:0006972	1	0.992379	0	1	hyperosmotic response	BP	1
bark	GO:0006974	1	0.841326	0	22	cellular response to DNA damage stimulus	BP	1
bark	GO:0006982	1	0.991558	0	1	response to lipid hydroperoxide	BP	1
bark	GO:0006986	1	0.955091	0	6	response to unfolded protein	BP	1
bark	GO:0006996	1	0.984375	0	2	organelle organization	BP	1
bark	GO:0006998	1	0.976936	0	3	nuclear envelope organization	BP	1
bark	GO:0006999	1	0.92329	0	10	nuclear pore organization	BP	1
bark	GO:0007004	1	0.977524	0	3	telomere maintenance via telomerase	BP	1
bark	GO:0007005	1	0.913534	0	11	mitochondrion organization	BP	1
bark	GO:0007010	1	0.899166	0	13	cytoskeleton organization	BP	1
bark	GO:0007015	1	0.916911	0	11	actin filament organization	BP	1
bark	GO:0007020	1	0.947959	0	7	microtubule nucleation	BP	1
bark	GO:0007021	1	0.946532	0	7	tubulin complex assembly	BP	1
bark	GO:0007023	1	0.970966	0	4	post-chaperonin tubulin folding pathway	BP	1
bark	GO:0007029	1	0.991142	0	1	endoplasmic reticulum organization	BP	1
bark	GO:0007030	1	0.8325	0	22	Golgi organization	BP	1
bark	GO:0007031	1	0.970014	0	4	peroxisome organization	BP	1
bark	GO:0007032	1	0.952321	0	6	endosome organization	BP	1
bark	GO:0007033	1	0.845488	0	21	vacuole organization	BP	1
bark	GO:0007034	1	0.855804	0	20	vacuolar transport	BP	1
bark	GO:0007040	1	0.983742	0	2	lysosome organization	BP	1
bark	GO:0007049	1	0.808523	0	27	cell cycle	BP	1
bark	GO:0007050	1	0.951208	0	6	cell cycle arrest	BP	1
bark	GO:0007051	1	0.983057	0	2	spindle organization	BP	1
bark	GO:0007052	1	0.953683	0	6	mitotic spindle organization	BP	1
bark	GO:0007059	1	0.914172	0	11	chromosome segregation	BP	1
bark	GO:0007062	1	0.984286	0	2	sister chromatid cohesion	BP	1
bark	GO:0007064	1	0.857261	0	19	mitotic sister chromatid cohesion	BP	1
bark	GO:0007067	1	0.860114	0	19	mitotic nuclear division	BP	1
bark	GO:0007076	1	0.946157	0	7	mitotic chromosome condensation	BP	1
bark	GO:0007088	1	0.986118	0	2	regulation of mitotic nuclear division	BP	1
bark	GO:0007089	1	0.991054	0	1	traversing start control point of mitotic cell cycle	BP	1
bark	GO:0007093	1	0.992544	0	1	mitotic cell cycle checkpoint	BP	1
bark	GO:0007094	1	0.948581	0	7	mitotic spindle assembly checkpoint	BP	1
bark	GO:0007095	1	0.983924	0	2	mitotic G2 DNA damage checkpoint	BP	1
bark	GO:0007096	1	0.992795	0	1	regulation of exit from mitosis	BP	1
bark	GO:0007111	1	0.991107	0	1	meiosis II cytokinesis	BP	1
bark	GO:0007112	1	0.992955	0	1	male meiosis cytokinesis	BP	1
bark	GO:0007114	1	0.993035	0	1	cell budding	BP	1
bark	GO:0007118	1	0.993035	0	1	budding cell apical bud growth	BP	1
bark	GO:0007126	1	0.902054	0	13	meiotic nuclear division	BP	1
bark	GO:0007127	1	0.992759	0	1	meiosis I	BP	1
bark	GO:0007129	1	0.985449	0	2	synapsis	BP	1
bark	GO:0007131	1	0.860968	0	18	reciprocal meiotic recombination	BP	1
bark	GO:0007140	1	0.993035	0	1	male meiosis	BP	1
bark	GO:0007141	1	0.992949	0	1	male meiosis I	BP	1
bark	GO:0007143	1	0.993035	0	1	female meiotic division	BP	1
bark	GO:0007154	1	0.983219	0	2	cell communication	BP	1
bark	GO:0007155	1	0.967016	0	4	cell adhesion	BP	1
bark	GO:0007165	1	0.0401265	0	395	signal transduction	BP	1
bark	GO:0007166	1	0.753906	0	34	cell surface receptor signaling pathway	BP	1
bark	GO:0007178	1	0.991745	0	1	transmembrane receptor protein serine/threonine kinase signaling pathway	BP	1
bark	GO:0007186	1	0.85163	0	20	G-protein coupled receptor signaling pathway	BP	1
bark	GO:0007202	1	0.976635	0	3	activation of phospholipase C activity	BP	1
bark	GO:0007205	1	0.912283	0	11	protein kinase C-activating G-protein coupled receptor signaling pathway	BP	1
bark	GO:0007218	1	0.992993	0	1	neuropeptide signaling pathway	BP	1
bark	GO:0007219	1	0.977686	0	3	Notch signaling pathway	BP	1
bark	GO:0007229	1	0.97639	0	3	integrin-mediated signaling pathway	BP	1
bark	GO:0007231	1	0.974968	0	3	osmosensory signaling pathway	BP	1
bark	GO:0007263	1	0.991301	0	1	nitric oxide mediated signal transduction	BP	1
bark	GO:0007267	1	0.992491	0	1	cell-cell signaling	BP	1
bark	GO:0007275	1	0.559601	0	73	multicellular organismal development	BP	1
bark	GO:0007276	1	0.993032	0	1	gamete generation	BP	1
bark	GO:0007283	1	0.983135	0	2	spermatogenesis	BP	1
bark	GO:0007346	1	0.96143	0	5	regulation of mitotic cell cycle	BP	1
bark	GO:0007389	1	0.984306	0	2	pattern specification process	BP	1
bark	GO:0007568	1	0.98611	0	2	aging	BP	1
bark	GO:0007569	1	0.983244	0	2	cell aging	BP	1
bark	GO:0007584	1	0.976066	0	3	response to nutrient	BP	1
bark	GO:0007623	1	0.95438	0	6	circadian rhythm	BP	1
bark	GO:0008033	1	0.856857	0	20	tRNA processing	BP	1
bark	GO:0008053	1	0.992636	0	1	mitochondrial fusion	BP	1
bark	GO:0008064	1	0.991281	0	1	regulation of actin polymerization or depolymerization	BP	1
bark	GO:0008104	1	0.984866	0	2	protein localization	BP	1
bark	GO:0008150	1	0.911812	0	12	biological_process	BP	1
bark	GO:0008153	1	0.992092	0	1	para-aminobenzoic acid biosynthetic process	BP	1
bark	GO:0008202	1	0.976935	0	3	steroid metabolic process	BP	1
bark	GO:0008219	1	0.943027	0	7	cell death	BP	1
bark	GO:0008272	1	0.992597	0	1	sulfate transport	BP	1
bark	GO:0008283	1	0.901104	0	14	cell proliferation	BP	1
bark	GO:0008284	1	0.918285	0	11	positive regulation of cell proliferation	BP	1
bark	GO:0008285	1	0.984612	0	2	negative regulation of cell proliferation	BP	1
bark	GO:0008295	1	0.913576	0	11	spermidine biosynthetic process	BP	1
bark	GO:0008298	1	0.963771	0	5	intracellular mRNA localization	BP	1
bark	GO:0008299	1	0.821086	0	25	isoprenoid biosynthetic process	BP	1
bark	GO:0008340	1	0.991054	0	1	determination of adult lifespan	BP	1
bark	GO:0008356	1	0.947703	0	7	asymmetric cell division	BP	1
bark	GO:0008360	1	0.767942	0	33	regulation of cell shape	BP	1
bark	GO:0008361	1	0.97649	0	3	regulation of cell size	BP	1
bark	GO:0008380	1	0.911931	0	12	RNA splicing	BP	1
bark	GO:0008535	1	0.992301	0	1	respiratory chain complex IV assembly	BP	1
bark	GO:0008610	1	0.982817	0	2	lipid biosynthetic process	BP	1
bark	GO:0008612	1	0.983649	0	2	peptidyl-lysine modification to peptidyl-hypusine	BP	1
bark	GO:0008614	1	0.967393	0	4	pyridoxine metabolic process	BP	1
bark	GO:0008615	1	0.983524	0	2	pyridoxine biosynthetic process	BP	1
bark	GO:0008616	1	0.949762	0	6	queuosine biosynthetic process	BP	1
bark	GO:0008618	1	0.992705	0	1	7-methylguanosine metabolic process	BP	1
bark	GO:0008652	1	0.929831	0	9	cellular amino acid biosynthetic process	BP	1
bark	GO:0009051	1	0.92183	0	10	pentose-phosphate shunt, oxidative branch	BP	1
bark	GO:0009052	1	0.959033	0	5	pentose-phosphate shunt, non-oxidative branch	BP	1
bark	GO:0009058	1	0.55599	0	73	biosynthetic process	BP	1
bark	GO:0009059	1	0.992334	0	1	macromolecule biosynthetic process	BP	1
bark	GO:0009060	1	0.868711	0	18	aerobic respiration	BP	1
bark	GO:0009061	1	0.955677	0	6	anaerobic respiration	BP	1
bark	GO:0009063	1	0.969293	0	4	cellular amino acid catabolic process	BP	1
bark	GO:0009064	1	0.991329	0	1	glutamine family amino acid metabolic process	BP	1
bark	GO:0009072	1	0.966774	0	4	aromatic amino acid family metabolic process	BP	1
bark	GO:0009073	1	0.869948	0	18	aromatic amino acid family biosynthetic process	BP	1
bark	GO:0009081	1	0.984023	0	2	branched-chain amino acid metabolic process	BP	1
bark	GO:0009082	1	0.985377	0	2	branched-chain amino acid biosynthetic process	BP	1
bark	GO:0009086	1	0.859209	0	19	methionine biosynthetic process	BP	1
bark	GO:0009088	1	0.975925	0	3	threonine biosynthetic process	BP	1
bark	GO:0009089	1	0.889575	0	15	lysine biosynthetic process via diaminopimelate	BP	1
bark	GO:0009090	1	0.991619	0	1	homoserine biosynthetic process	BP	1
bark	GO:0009092	1	0.959862	0	5	homoserine metabolic process	BP	1
bark	GO:0009094	1	0.913218	0	11	L-phenylalanine biosynthetic process	BP	1
bark	GO:0009097	1	0.916273	0	11	isoleucine biosynthetic process	BP	1
bark	GO:0009099	1	0.946124	0	7	valine biosynthetic process	BP	1
bark	GO:0009100	1	0.993035	0	1	glycoprotein metabolic process	BP	1
bark	GO:0009102	1	0.969057	0	4	biotin biosynthetic process	BP	1
bark	GO:0009103	1	0.991776	0	1	lipopolysaccharide biosynthetic process	BP	1
bark	GO:0009107	1	0.962585	0	5	lipoate biosynthetic process	BP	1
bark	GO:0009113	1	0.978107	0	3	purine nucleobase biosynthetic process	BP	1
bark	GO:0009115	1	0.955888	0	6	xanthine catabolic process	BP	1
bark	GO:0009116	1	0.904304	0	13	nucleoside metabolic process	BP	1
bark	GO:0009117	1	0.992639	0	1	nucleotide metabolic process	BP	1
bark	GO:0009150	1	0.974665	0	3	purine ribonucleotide metabolic process	BP	1
bark	GO:0009156	1	0.976385	0	3	ribonucleoside monophosphate biosynthetic process	BP	1
bark	GO:0009157	1	0.968974	0	4	deoxyribonucleoside monophosphate biosynthetic process	BP	1
bark	GO:0009165	1	0.969584	0	4	nucleotide biosynthetic process	BP	1
bark	GO:0009166	1	0.966854	0	4	nucleotide catabolic process	BP	1
bark	GO:0009186	1	0.975446	0	3	deoxyribonucleoside diphosphate metabolic process	BP	1
bark	GO:0009204	1	0.992639	0	1	deoxyribonucleoside triphosphate catabolic process	BP	1
bark	GO:0009220	1	0.991403	0	1	pyrimidine ribonucleotide biosynthetic process	BP	1
bark	GO:0009225	1	0.947746	0	7	nucleotide-sugar metabolic process	BP	1
bark	GO:0009226	1	0.979242	0	3	nucleotide-sugar biosynthetic process	BP	1
bark	GO:0009228	1	0.94672	0	7	thiamine biosynthetic process	BP	1
bark	GO:0009229	1	0.970696	0	4	thiamine diphosphate biosynthetic process	BP	1
bark	GO:0009234	1	0.982533	0	2	menaquinone biosynthetic process	BP	1
bark	GO:0009236	1	0.992057	0	1	cobalamin biosynthetic process	BP	1
bark	GO:0009245	1	0.975519	0	3	lipid A biosynthetic process	BP	1
bark	GO:0009247	1	0.940247	0	8	glycolipid biosynthetic process	BP	1
bark	GO:0009249	1	0.96283	0	5	protein lipoylation	BP	1
bark	GO:0009251	1	0.936034	0	8	glucan catabolic process	BP	1
bark	GO:0009252	1	0.976367	0	3	peptidoglycan biosynthetic process	BP	1
bark	GO:0009263	1	0.968491	0	4	deoxyribonucleotide biosynthetic process	BP	1
bark	GO:0009266	1	0.976998	0	3	response to temperature stimulus	BP	1
bark	GO:0009267	1	0.98516	0	2	cellular response to starvation	BP	1
bark	GO:0009268	1	0.985903	0	2	response to pH	BP	1
bark	GO:0009269	1	0.958455	0	5	response to desiccation	BP	1
bark	GO:0009272	1	0.98212	0	2	fungal-type cell wall biogenesis	BP	1
bark	GO:0009294	1	0.945103	0	7	DNA mediated transformation	BP	1
bark	GO:0009298	1	0.915912	0	11	GDP-mannose biosynthetic process	BP	1
bark	GO:0009299	1	0.992079	0	1	mRNA transcription	BP	1
bark	GO:0009303	1	0.991632	0	1	rRNA transcription	BP	1
bark	GO:0009306	1	0.875707	0	17	protein secretion	BP	1
bark	GO:0009308	1	0.95214	0	6	amine metabolic process	BP	1
bark	GO:0009311	1	0.96168	0	5	oligosaccharide metabolic process	BP	1
bark	GO:0009312	1	0.992105	0	1	oligosaccharide biosynthetic process	BP	1
bark	GO:0009314	1	0.991225	0	1	response to radiation	BP	1
bark	GO:0009395	1	0.983667	0	2	phospholipid catabolic process	BP	1
bark	GO:0009396	1	0.933226	0	9	folic acid-containing compound biosynthetic process	BP	1
bark	GO:0009399	1	0.967702	0	4	nitrogen fixation	BP	1
bark	GO:0009405	1	0.976289	0	3	pathogenesis	BP	1
bark	GO:0009407	1	0.800718	0	28	toxin catabolic process	BP	1
bark	GO:0009408	1	0.746673	0	36	response to heat	BP	1
bark	GO:0009409	1	0.831687	0	24	response to cold	BP	1
bark	GO:0009411	1	0.959227	0	5	response to UV	BP	1
bark	GO:0009414	1	0.722706	0	41	response to water deprivation	BP	1
bark	GO:0009415	1	0.985595	0	2	response to water	BP	1
bark	GO:0009423	1	0.969028	0	4	chorismate biosynthetic process	BP	1
bark	GO:0009435	1	0.920251	0	11	NAD biosynthetic process	BP	1
bark	GO:0009439	1	0.986118	0	2	cyanate metabolic process	BP	1
bark	GO:0009440	1	0.975263	0	3	cyanate catabolic process	BP	1
bark	GO:0009443	1	0.962177	0	5	pyridoxal 5'-phosphate salvage	BP	1
bark	GO:0009446	1	0.975151	0	3	putrescine biosynthetic process	BP	1
bark	GO:0009450	1	0.974464	0	3	gamma-aminobutyric acid catabolic process	BP	1
bark	GO:0009451	1	0.90463	0	12	RNA modification	BP	1
bark	GO:0009452	1	0.992769	0	1	7-methylguanosine RNA capping	BP	1
bark	GO:0009553	1	0.905562	0	13	embryo sac development	BP	1
bark	GO:0009554	1	0.991573	0	1	megasporogenesis	BP	1
bark	GO:0009555	1	0.73928	0	39	pollen development	BP	1
bark	GO:0009556	1	0.969718	0	4	microsporogenesis	BP	1
bark	GO:0009558	1	0.971966	0	4	embryo sac cellularization	BP	1
bark	GO:0009561	1	0.949436	0	7	megagametogenesis	BP	1
bark	GO:0009567	1	0.94864	0	7	double fertilization forming a zygote and endosperm	BP	1
bark	GO:0009584	1	0.942654	0	7	detection of visible light	BP	1
bark	GO:0009585	1	0.929647	0	9	red, far-red light phototransduction	BP	1
bark	GO:0009590	1	0.975323	0	3	detection of gravity	BP	1
bark	GO:0009593	1	0.991755	0	1	detection of chemical stimulus	BP	1
bark	GO:0009594	1	0.991362	0	1	detection of nutrient	BP	1
bark	GO:0009607	1	0.786452	0	30	response to biotic stimulus	BP	1
bark	GO:0009610	1	0.99127	0	1	response to symbiotic fungus	BP	1
bark	GO:0009611	1	0.816616	0	26	response to wounding	BP	1
bark	GO:0009612	1	0.982457	0	2	response to mechanical stimulus	BP	1
bark	GO:0009615	1	0.986095	0	2	response to virus	BP	1
bark	GO:0009616	1	0.976941	0	3	virus induced gene silencing	BP	1
bark	GO:0009617	1	0.961044	0	5	response to bacterium	BP	1
bark	GO:0009620	1	0.936402	0	8	response to fungus	BP	1
bark	GO:0009624	1	0.982351	0	2	response to nematode	BP	1
bark	GO:0009625	1	0.991312	0	1	response to insect	BP	1
bark	GO:0009626	1	0.921379	0	10	plant-type hypersensitive response	BP	1
bark	GO:0009627	1	0.967249	0	4	systemic acquired resistance	BP	1
bark	GO:0009628	1	0.93138	0	9	response to abiotic stimulus	BP	1
bark	GO:0009629	1	0.976151	0	3	response to gravity	BP	1
bark	GO:0009630	1	0.939169	0	8	gravitropism	BP	1
bark	GO:0009631	1	0.910017	0	12	cold acclimation	BP	1
bark	GO:0009636	1	0.984262	0	2	response to toxic substance	BP	1
bark	GO:0009637	1	0.960341	0	5	response to blue light	BP	1
bark	GO:0009638	1	0.936549	0	8	phototropism	BP	1
bark	GO:0009639	1	0.992501	0	1	response to red or far red light	BP	1
bark	GO:0009640	1	0.83484	0	23	photomorphogenesis	BP	1
bark	GO:0009641	1	0.975129	0	3	shade avoidance	BP	1
bark	GO:0009642	1	0.976779	0	3	response to light intensity	BP	1
bark	GO:0009643	1	0.985957	0	2	photosynthetic acclimation	BP	1
bark	GO:0009644	1	0.982958	0	2	response to high light intensity	BP	1
bark	GO:0009645	1	0.99155	0	1	response to low light intensity stimulus	BP	1
bark	GO:0009646	1	0.973534	0	3	response to absence of light	BP	1
bark	GO:0009647	1	0.975321	0	3	skotomorphogenesis	BP	1
bark	GO:0009648	1	0.993035	0	1	photoperiodism	BP	1
bark	GO:0009649	1	0.968578	0	4	entrainment of circadian clock	BP	1
bark	GO:0009650	1	0.965932	0	4	UV protection	BP	1
bark	GO:0009653	1	0.993035	0	1	anatomical structure morphogenesis	BP	1
bark	GO:0009657	1	0.954831	0	6	plastid organization	BP	1
bark	GO:0009658	1	0.687168	0	47	chloroplast organization	BP	1
bark	GO:0009660	1	0.966957	0	4	amyloplast organization	BP	1
bark	GO:0009662	1	0.984596	0	2	etioplast organization	BP	1
bark	GO:0009663	1	0.985352	0	2	plasmodesma organization	BP	1
bark	GO:0009664	1	0.627605	0	59	plant-type cell wall organization	BP	1
bark	GO:0009684	1	0.991415	0	1	indoleacetic acid biosynthetic process	BP	1
bark	GO:0009686	1	0.925469	0	10	gibberellin biosynthetic process	BP	1
bark	GO:0009687	1	0.961368	0	5	abscisic acid metabolic process	BP	1
bark	GO:0009688	1	0.959303	0	5	abscisic acid biosynthetic process	BP	1
bark	GO:0009690	1	0.945034	0	7	cytokinin metabolic process	BP	1
bark	GO:0009691	1	0.883007	0	16	cytokinin biosynthetic process	BP	1
bark	GO:0009693	1	0.950532	0	6	ethylene biosynthetic process	BP	1
bark	GO:0009694	1	0.976237	0	3	jasmonic acid metabolic process	BP	1
bark	GO:0009695	1	0.953871	0	6	jasmonic acid biosynthetic process	BP	1
bark	GO:0009697	1	0.975657	0	3	salicylic acid biosynthetic process	BP	1
bark	GO:0009698	1	0.957226	0	5	phenylpropanoid metabolic process	BP	1
bark	GO:0009699	1	0.928132	0	9	phenylpropanoid biosynthetic process	BP	1
bark	GO:0009701	1	0.992286	0	1	isoflavonoid phytoalexin biosynthetic process	BP	1
bark	GO:0009704	1	0.945616	0	7	de-etiolation	BP	1
bark	GO:0009717	1	0.977244	0	3	isoflavonoid biosynthetic process	BP	1
bark	GO:0009718	1	0.965999	0	4	anthocyanin-containing compound biosynthetic process	BP	1
bark	GO:0009723	1	0.882835	0	15	response to ethylene	BP	1
bark	GO:0009725	1	0.851892	0	20	response to hormone	BP	1
bark	GO:0009727	1	0.991312	0	1	detection of ethylene stimulus	BP	1
bark	GO:0009729	1	0.97611	0	3	detection of brassinosteroid stimulus	BP	1
bark	GO:0009733	1	0.53807	0	79	response to auxin	BP	1
bark	GO:0009734	1	0.46911	0	94	auxin-activated signaling pathway	BP	1
bark	GO:0009735	1	0.748192	0	37	response to cytokinin	BP	1
bark	GO:0009736	1	0.915392	0	11	cytokinin-activated signaling pathway	BP	1
bark	GO:0009737	1	0.556569	0	74	response to abscisic acid	BP	1
bark	GO:0009738	1	0.601207	0	64	abscisic acid-activated signaling pathway	BP	1
bark	GO:0009739	1	0.982643	0	2	response to gibberellin	BP	1
bark	GO:0009740	1	0.913775	0	11	gibberellic acid mediated signaling pathway	BP	1
bark	GO:0009741	1	0.976934	0	3	response to brassinosteroid	BP	1
bark	GO:0009742	1	0.803545	0	26	brassinosteroid mediated signaling pathway	BP	1
bark	GO:0009744	1	0.946135	0	7	response to sucrose	BP	1
bark	GO:0009749	1	0.968741	0	4	response to glucose	BP	1
bark	GO:0009750	1	0.992015	0	1	response to fructose	BP	1
bark	GO:0009751	1	0.992014	0	1	response to salicylic acid	BP	1
bark	GO:0009753	1	0.951796	0	6	response to jasmonic acid	BP	1
bark	GO:0009755	1	0.955823	0	6	hormone-mediated signaling pathway	BP	1
bark	GO:0009765	1	0.960317	0	5	photosynthesis, light harvesting	BP	1
bark	GO:0009767	1	0.937006	0	8	photosynthetic electron transport chain	BP	1
bark	GO:0009772	1	0.977403	0	3	photosynthetic electron transport in photosystem II	BP	1
bark	GO:0009773	1	0.970052	0	4	photosynthetic electron transport in photosystem I	BP	1
bark	GO:0009785	1	0.944577	0	7	blue light signaling pathway	BP	1
bark	GO:0009786	1	0.977691	0	3	regulation of asymmetric cell division	BP	1
bark	GO:0009787	1	0.985124	0	2	regulation of abscisic acid-activated signaling pathway	BP	1
bark	GO:0009788	1	0.864664	0	18	negative regulation of abscisic acid-activated signaling pathway	BP	1
bark	GO:0009789	1	0.934615	0	8	positive regulation of abscisic acid-activated signaling pathway	BP	1
bark	GO:0009790	1	0.968884	0	4	embryo development	BP	1
bark	GO:0009791	1	0.961756	0	5	post-embryonic development	BP	1
bark	GO:0009792	1	0.98224	0	2	embryo development ending in birth or egg hatching	BP	1
bark	GO:0009793	1	0.52513	0	82	embryo development ending in seed dormancy	BP	1
bark	GO:0009800	1	0.953626	0	6	cinnamic acid biosynthetic process	BP	1
bark	GO:0009805	1	0.991501	0	1	coumarin biosynthetic process	BP	1
bark	GO:0009808	1	0.985165	0	2	lignin metabolic process	BP	1
bark	GO:0009809	1	0.818732	0	25	lignin biosynthetic process	BP	1
bark	GO:0009812	1	0.94897	0	7	flavonoid metabolic process	BP	1
bark	GO:0009813	1	0.33759	0	134	flavonoid biosynthetic process	BP	1
bark	GO:0009814	1	0.961924	0	5	defense response, incompatible interaction	BP	1
bark	GO:0009816	1	0.952822	0	6	defense response to bacterium, incompatible interaction	BP	1
bark	GO:0009817	1	0.872192	0	17	defense response to fungus, incompatible interaction	BP	1
bark	GO:0009823	1	0.970833	0	4	cytokinin catabolic process	BP	1
bark	GO:0009825	1	0.955956	0	6	multidimensional cell growth	BP	1
bark	GO:0009826	1	0.831134	0	23	unidimensional cell growth	BP	1
bark	GO:0009827	1	0.99282	0	1	plant-type cell wall modification	BP	1
bark	GO:0009828	1	0.992836	0	1	plant-type cell wall loosening	BP	1
bark	GO:0009831	1	0.985727	0	2	plant-type cell wall modification involved in multidimensional cell growth	BP	1
bark	GO:0009832	1	0.891339	0	15	plant-type cell wall biogenesis	BP	1
bark	GO:0009834	1	0.888909	0	15	plant-type secondary cell wall biogenesis	BP	1
bark	GO:0009835	1	0.992802	0	1	fruit ripening	BP	1
bark	GO:0009838	1	0.991146	0	1	abscission	BP	1
bark	GO:0009845	1	0.880588	0	16	seed germination	BP	1
bark	GO:0009846	1	0.886181	0	16	pollen germination	BP	1
bark	GO:0009850	1	0.993032	0	1	auxin metabolic process	BP	1
bark	GO:0009851	1	0.98293	0	2	auxin biosynthetic process	BP	1
bark	GO:0009852	1	0.985326	0	2	auxin catabolic process	BP	1
bark	GO:0009853	1	0.900029	0	13	photorespiration	BP	1
bark	GO:0009854	1	0.966838	0	4	oxidative photosynthetic carbon pathway	BP	1
bark	GO:0009855	1	0.984355	0	2	determination of bilateral symmetry	BP	1
bark	GO:0009860	1	0.86483	0	19	pollen tube growth	BP	1
bark	GO:0009861	1	0.991667	0	1	jasmonic acid and ethylene-dependent systemic resistance	BP	1
bark	GO:0009862	1	0.952343	0	6	systemic acquired resistance, salicylic acid mediated signaling pathway	BP	1
bark	GO:0009863	1	0.915279	0	11	salicylic acid mediated signaling pathway	BP	1
bark	GO:0009864	1	0.98447	0	2	induced systemic resistance, jasmonic acid mediated signaling pathway	BP	1
bark	GO:0009867	1	0.9005	0	13	jasmonic acid mediated signaling pathway	BP	1
bark	GO:0009870	1	0.971502	0	4	defense response signaling pathway, resistance gene-dependent	BP	1
bark	GO:0009873	1	0.898869	0	13	ethylene-activated signaling pathway	BP	1
bark	GO:0009877	1	0.944364	0	7	nodulation	BP	1
bark	GO:0009880	1	0.976313	0	3	embryonic pattern specification	BP	1
bark	GO:0009887	1	0.974412	0	3	organ morphogenesis	BP	1
bark	GO:0009888	1	0.992754	0	1	tissue development	BP	1
bark	GO:0009892	1	0.976034	0	3	negative regulation of metabolic process	BP	1
bark	GO:0009901	1	0.992684	0	1	anther dehiscence	BP	1
bark	GO:0009902	1	0.966261	0	4	chloroplast relocation	BP	1
bark	GO:0009903	1	0.876931	0	17	chloroplast avoidance movement	BP	1
bark	GO:0009904	1	0.8615	0	19	chloroplast accumulation movement	BP	1
bark	GO:0009908	1	0.814385	0	26	flower development	BP	1
bark	GO:0009909	1	0.653606	0	53	regulation of flower development	BP	1
bark	GO:0009910	1	0.9327	0	9	negative regulation of flower development	BP	1
bark	GO:0009911	1	0.905831	0	12	positive regulation of flower development	BP	1
bark	GO:0009926	1	0.792981	0	28	auxin polar transport	BP	1
bark	GO:0009932	1	0.944707	0	7	cell tip growth	BP	1
bark	GO:0009933	1	0.938871	0	8	meristem structural organization	BP	1
bark	GO:0009934	1	0.952358	0	6	regulation of meristem structural organization	BP	1
bark	GO:0009938	1	0.928035	0	9	negative regulation of gibberellic acid mediated signaling pathway	BP	1
bark	GO:0009939	1	0.968903	0	4	positive regulation of gibberellic acid mediated signaling pathway	BP	1
bark	GO:0009942	1	0.968031	0	4	longitudinal axis specification	BP	1
bark	GO:0009944	1	0.953824	0	6	polarity specification of adaxial/abaxial axis	BP	1
bark	GO:0009945	1	0.993019	0	1	radial axis specification	BP	1
bark	GO:0009956	1	0.960848	0	5	radial pattern formation	BP	1
bark	GO:0009958	1	0.942552	0	7	positive gravitropism	BP	1
bark	GO:0009959	1	0.952667	0	6	negative gravitropism	BP	1
bark	GO:0009960	1	0.978463	0	3	endosperm development	BP	1
bark	GO:0009965	1	0.873368	0	17	leaf morphogenesis	BP	1
bark	GO:0009966	1	0.895432	0	14	regulation of signal transduction	BP	1
bark	GO:0009967	1	0.991061	0	1	positive regulation of signal transduction	BP	1
bark	GO:0009969	1	0.963629	0	5	xyloglucan biosynthetic process	BP	1
bark	GO:0009972	1	0.982331	0	2	cytidine deamination	BP	1
bark	GO:0009987	1	0.498671	0	87	cellular process	BP	1
bark	GO:0009991	1	0.991725	0	1	response to extracellular stimulus	BP	1
bark	GO:0009992	1	0.802496	0	28	cellular water homeostasis	BP	1
bark	GO:0010014	1	0.943976	0	7	meristem initiation	BP	1
bark	GO:0010016	1	0.944707	0	7	shoot system morphogenesis	BP	1
bark	GO:0010017	1	0.97113	0	4	red or far-red light signaling pathway	BP	1
bark	GO:0010018	1	0.992062	0	1	far-red light signaling pathway	BP	1
bark	GO:0010019	1	0.984661	0	2	chloroplast-nucleus signaling pathway	BP	1
bark	GO:0010020	1	0.885928	0	15	chloroplast fission	BP	1
bark	GO:0010021	1	0.982657	0	2	amylopectin biosynthetic process	BP	1
bark	GO:0010023	1	0.983158	0	2	proanthocyanidin biosynthetic process	BP	1
bark	GO:0010024	1	0.984594	0	2	phytochromobilin biosynthetic process	BP	1
bark	GO:0010025	1	0.982723	0	2	wax biosynthetic process	BP	1
bark	GO:0010026	1	0.985698	0	2	trichome differentiation	BP	1
bark	GO:0010027	1	0.879577	0	16	thylakoid membrane organization	BP	1
bark	GO:0010029	1	0.937554	0	8	regulation of seed germination	BP	1
bark	GO:0010030	1	0.967192	0	4	positive regulation of seed germination	BP	1
bark	GO:0010032	1	0.985656	0	2	meiotic chromosome condensation	BP	1
bark	GO:0010033	1	0.983851	0	2	response to organic substance	BP	1
bark	GO:0010038	1	0.983636	0	2	response to metal ion	BP	1
bark	GO:0010039	1	0.99217	0	1	response to iron ion	BP	1
bark	GO:0010042	1	0.992781	0	1	response to manganese ion	BP	1
bark	GO:0010043	1	0.940541	0	8	response to zinc ion	BP	1
bark	GO:0010044	1	0.978693	0	3	response to aluminum ion	BP	1
bark	GO:0010047	1	0.970307	0	4	fruit dehiscence	BP	1
bark	GO:0010048	1	0.993035	0	1	vernalization response	BP	1
bark	GO:0010050	1	0.974585	0	3	vegetative phase change	BP	1
bark	GO:0010051	1	0.911822	0	12	xylem and phloem pattern formation	BP	1
bark	GO:0010052	1	0.964578	0	5	guard cell differentiation	BP	1
bark	GO:0010053	1	0.983311	0	2	root epidermal cell differentiation	BP	1
bark	GO:0010054	1	0.977682	0	3	trichoblast differentiation	BP	1
bark	GO:0010067	1	0.954133	0	6	procambium histogenesis	BP	1
bark	GO:0010071	1	0.993025	0	1	root meristem specification	BP	1
bark	GO:0010072	1	0.954702	0	6	primary shoot apical meristem specification	BP	1
bark	GO:0010073	1	0.983587	0	2	meristem maintenance	BP	1
bark	GO:0010074	1	0.960154	0	5	maintenance of meristem identity	BP	1
bark	GO:0010075	1	0.952015	0	6	regulation of meristem growth	BP	1
bark	GO:0010077	1	0.942392	0	7	maintenance of inflorescence meristem identity	BP	1
bark	GO:0010078	1	0.985298	0	2	maintenance of root meristem identity	BP	1
bark	GO:0010082	1	0.969108	0	4	regulation of root meristem growth	BP	1
bark	GO:0010084	1	0.986118	0	2	specification of organ axis polarity	BP	1
bark	GO:0010086	1	0.992597	0	1	embryonic root morphogenesis	BP	1
bark	GO:0010087	1	0.859395	0	19	phloem or xylem histogenesis	BP	1
bark	GO:0010088	1	0.993035	0	1	phloem development	BP	1
bark	GO:0010089	1	0.90919	0	12	xylem development	BP	1
bark	GO:0010090	1	0.911133	0	12	trichome morphogenesis	BP	1
bark	GO:0010091	1	0.948126	0	7	trichome branching	BP	1
bark	GO:0010093	1	0.968606	0	4	specification of floral organ identity	BP	1
bark	GO:0010098	1	0.992251	0	1	suspensor development	BP	1
bark	GO:0010099	1	0.962623	0	5	regulation of photomorphogenesis	BP	1
bark	GO:0010100	1	0.970538	0	4	negative regulation of photomorphogenesis	BP	1
bark	GO:0010102	1	0.984876	0	2	lateral root morphogenesis	BP	1
bark	GO:0010103	1	0.976823	0	3	stomatal complex morphogenesis	BP	1
bark	GO:0010104	1	0.983781	0	2	regulation of ethylene-activated signaling pathway	BP	1
bark	GO:0010105	1	0.900036	0	13	negative regulation of ethylene-activated signaling pathway	BP	1
bark	GO:0010106	1	0.98451	0	2	cellular response to iron ion starvation	BP	1
bark	GO:0010107	1	0.962314	0	5	potassium ion import	BP	1
bark	GO:0010109	1	0.991725	0	1	regulation of photosynthesis	BP	1
bark	GO:0010112	1	0.950026	0	7	regulation of systemic acquired resistance	BP	1
bark	GO:0010113	1	0.992079	0	1	negative regulation of systemic acquired resistance	BP	1
bark	GO:0010114	1	0.970178	0	4	response to red light	BP	1
bark	GO:0010115	1	0.992015	0	1	regulation of abscisic acid biosynthetic process	BP	1
bark	GO:0010118	1	0.923552	0	10	stomatal movement	BP	1
bark	GO:0010119	1	0.927658	0	9	regulation of stomatal movement	BP	1
bark	GO:0010121	1	0.991896	0	1	arginine catabolic process to proline via ornithine	BP	1
bark	GO:0010136	1	0.983454	0	2	ureide catabolic process	BP	1
bark	GO:0010143	1	0.944627	0	7	cutin biosynthetic process	BP	1
bark	GO:0010148	1	0.993035	0	1	transpiration	BP	1
bark	GO:0010150	1	0.847697	0	20	leaf senescence	BP	1
bark	GO:0010152	1	0.983587	0	2	pollen maturation	BP	1
bark	GO:0010154	1	0.952864	0	6	fruit development	BP	1
bark	GO:0010155	1	0.970846	0	4	regulation of proton transport	BP	1
bark	GO:0010157	1	0.983651	0	2	response to chlorate	BP	1
bark	GO:0010158	1	0.993017	0	1	abaxial cell fate specification	BP	1
bark	GO:0010159	1	0.993017	0	1	specification of organ position	BP	1
bark	GO:0010161	1	0.992062	0	1	red light signaling pathway	BP	1
bark	GO:0010162	1	0.953953	0	6	seed dormancy process	BP	1
bark	GO:0010163	1	0.992639	0	1	high-affinity potassium ion import	BP	1
bark	GO:0010167	1	0.968877	0	4	response to nitrate	BP	1
bark	GO:0010182	1	0.902186	0	13	sugar mediated signaling pathway	BP	1
bark	GO:0010183	1	0.992458	0	1	pollen tube guidance	BP	1
bark	GO:0010187	1	0.922222	0	10	negative regulation of seed germination	BP	1
bark	GO:0010188	1	0.98434	0	2	response to microbial phytotoxin	BP	1
bark	GO:0010189	1	0.976645	0	3	vitamin E biosynthetic process	BP	1
bark	GO:0010190	1	0.960421	0	5	cytochrome b6f complex assembly	BP	1
bark	GO:0010192	1	0.991458	0	1	mucilage biosynthetic process	BP	1
bark	GO:0010193	1	0.99267	0	1	response to ozone	BP	1
bark	GO:0010196	1	0.992263	0	1	nonphotochemical quenching	BP	1
bark	GO:0010197	1	0.923227	0	10	polar nucleus fusion	BP	1
bark	GO:0010199	1	0.991159	0	1	organ boundary specification between lateral organs and the meristem	BP	1
bark	GO:0010200	1	0.923745	0	10	response to chitin	BP	1
bark	GO:0010201	1	0.992062	0	1	response to continuous far red light stimulus by the high-irradiance response system	BP	1
bark	GO:0010203	1	0.992062	0	1	response to very low fluence red light stimulus	BP	1
bark	GO:0010204	1	0.977699	0	3	defense response signaling pathway, resistance gene-independent	BP	1
bark	GO:0010205	1	0.969606	0	4	photoinhibition	BP	1
bark	GO:0010206	1	0.912899	0	11	photosystem II repair	BP	1
bark	GO:0010207	1	0.869133	0	18	photosystem II assembly	BP	1
bark	GO:0010208	1	0.985843	0	2	pollen wall assembly	BP	1
bark	GO:0010212	1	0.944631	0	7	response to ionizing radiation	BP	1
bark	GO:0010213	1	0.991426	0	1	non-photoreactive DNA repair	BP	1
bark	GO:0010214	1	0.929598	0	9	seed coat development	BP	1
bark	GO:0010215	1	0.890187	0	15	cellulose microfibril organization	BP	1
bark	GO:0010216	1	0.991569	0	1	maintenance of DNA methylation	BP	1
bark	GO:0010218	1	0.984249	0	2	response to far red light	BP	1
bark	GO:0010220	1	0.991437	0	1	positive regulation of vernalization response	BP	1
bark	GO:0010222	1	0.975854	0	3	stem vascular tissue pattern formation	BP	1
bark	GO:0010223	1	0.968743	0	4	secondary shoot formation	BP	1
bark	GO:0010224	1	0.89112	0	14	response to UV-B	BP	1
bark	GO:0010225	1	0.991753	0	1	response to UV-C	BP	1
bark	GO:0010227	1	0.955631	0	6	floral organ abscission	BP	1
bark	GO:0010228	1	0.855026	0	20	vegetative to reproductive phase transition of meristem	BP	1
bark	GO:0010229	1	0.945386	0	7	inflorescence development	BP	1
bark	GO:0010231	1	0.962799	0	5	maintenance of seed dormancy	BP	1
bark	GO:0010235	1	0.992964	0	1	guard mother cell cytokinesis	BP	1
bark	GO:0010236	1	0.985668	0	2	plastoquinone biosynthetic process	BP	1
bark	GO:0010239	1	0.977571	0	3	chloroplast mRNA processing	BP	1
bark	GO:0010241	1	0.992567	0	1	ent-kaurene oxidation to kaurenoic acid	BP	1
bark	GO:0010243	1	0.991755	0	1	response to organonitrogen compound	BP	1
bark	GO:0010244	1	0.968316	0	4	response to low fluence blue light stimulus by blue low-fluence system	BP	1
bark	GO:0010245	1	0.992955	0	1	radial microtubular system formation	BP	1
bark	GO:0010252	1	0.91134	0	11	auxin homeostasis	BP	1
bark	GO:0010254	1	0.992211	0	1	nectary development	BP	1
bark	GO:0010255	1	0.968865	0	4	glucose mediated signaling pathway	BP	1
bark	GO:0010256	1	0.937146	0	8	endomembrane system organization	BP	1
bark	GO:0010258	1	0.976896	0	3	NADH dehydrogenase complex (plastoquinone) assembly	BP	1
bark	GO:0010260	1	0.991362	0	1	organ senescence	BP	1
bark	GO:0010262	1	0.977159	0	3	somatic embryogenesis	BP	1
bark	GO:0010264	1	0.974316	0	3	myo-inositol hexakisphosphate biosynthetic process	BP	1
bark	GO:0010265	1	0.992953	0	1	SCF complex assembly	BP	1
bark	GO:0010267	1	0.939138	0	8	production of ta-siRNAs involved in RNA interference	BP	1
bark	GO:0010268	1	0.85146	0	20	brassinosteroid homeostasis	BP	1
bark	GO:0010269	1	0.991541	0	1	response to selenium ion	BP	1
bark	GO:0010271	1	0.960199	0	5	regulation of chlorophyll catabolic process	BP	1
bark	GO:0010273	1	0.985173	0	2	detoxification of copper ion	BP	1
bark	GO:0010274	1	0.984245	0	2	hydrotropism	BP	1
bark	GO:0010275	1	0.993035	0	1	NAD(P)H dehydrogenase complex assembly	BP	1
bark	GO:0010286	1	0.952716	0	6	heat acclimation	BP	1
bark	GO:0010289	1	0.993027	0	1	homogalacturonan biosynthetic process	BP	1
bark	GO:0010304	1	0.938473	0	8	PSII associated light-harvesting complex II catabolic process	BP	1
bark	GO:0010305	1	0.91699	0	11	leaf vascular tissue pattern formation	BP	1
bark	GO:0010310	1	0.961576	0	5	regulation of hydrogen peroxide metabolic process	BP	1
bark	GO:0010311	1	0.919563	0	10	lateral root formation	BP	1
bark	GO:0010315	1	0.933349	0	8	auxin efflux	BP	1
bark	GO:0010321	1	0.986118	0	2	regulation of vegetative phase change	BP	1
bark	GO:0010322	1	0.991915	0	1	regulation of isopentenyl diphosphate biosynthetic process, methylerythritol 4-phosphate pathway	BP	1
bark	GO:0010323	1	0.991218	0	1	negative regulation of isopentenyl diphosphate biosynthetic process, methylerythritol 4-phosphate pathway	BP	1
bark	GO:0010325	1	0.991069	0	1	raffinose family oligosaccharide biosynthetic process	BP	1
bark	GO:0010332	1	0.976003	0	3	response to gamma radiation	BP	1
bark	GO:0010335	1	0.991558	0	1	response to non-ionic osmotic stress	BP	1
bark	GO:0010337	1	0.961909	0	5	regulation of salicylic acid metabolic process	BP	1
bark	GO:0010338	1	0.961846	0	5	leaf formation	BP	1
bark	GO:0010343	1	0.967893	0	4	singlet oxygen-mediated programmed cell death	BP	1
bark	GO:0010344	1	0.991047	0	1	seed oilbody biogenesis	BP	1
bark	GO:0010345	1	0.933627	0	9	suberin biosynthetic process	BP	1
bark	GO:0010358	1	0.983553	0	2	leaf shaping	BP	1
bark	GO:0010359	1	0.962072	0	5	regulation of anion channel activity	BP	1
bark	GO:0010363	1	0.979086	0	3	regulation of plant-type hypersensitive response	BP	1
bark	GO:0010364	1	0.978408	0	3	regulation of ethylene biosynthetic process	BP	1
bark	GO:0010366	1	0.965724	0	4	negative regulation of ethylene biosynthetic process	BP	1
bark	GO:0010375	1	0.984636	0	2	stomatal complex patterning	BP	1
bark	GO:0010377	1	0.99223	0	1	guard cell fate commitment	BP	1
bark	GO:0010378	1	0.984249	0	2	temperature compensation of the circadian clock	BP	1
bark	GO:0010380	1	0.992389	0	1	regulation of chlorophyll biosynthetic process	BP	1
bark	GO:0010387	1	0.985476	0	2	COP9 signalosome assembly	BP	1
bark	GO:0010389	1	0.992521	0	1	regulation of G2/M transition of mitotic cell cycle	BP	1
bark	GO:0010400	1	0.991303	0	1	rhamnogalacturonan I side chain metabolic process	BP	1
bark	GO:0010401	1	0.984279	0	2	pectic galactan metabolic process	BP	1
bark	GO:0010405	1	0.992706	0	1	arabinogalactan protein metabolic process	BP	1
bark	GO:0010411	1	0.775602	0	32	xyloglucan metabolic process	BP	1
bark	GO:0010417	1	0.961074	0	5	glucuronoxylan biosynthetic process	BP	1
bark	GO:0010423	1	0.991181	0	1	negative regulation of brassinosteroid biosynthetic process	BP	1
bark	GO:0010426	1	0.991264	0	1	DNA methylation on cytosine within a CHH sequence	BP	1
bark	GO:0010430	1	0.967853	0	4	fatty acid omega-oxidation	BP	1
bark	GO:0010431	1	0.950204	0	6	seed maturation	BP	1
bark	GO:0010439	1	0.991426	0	1	regulation of glucosinolate biosynthetic process	BP	1
bark	GO:0010450	1	0.993017	0	1	inflorescence meristem growth	BP	1
bark	GO:0010452	1	0.992044	0	1	histone H3-K36 methylation	BP	1
bark	GO:0010458	1	0.992048	0	1	exit from mitosis	BP	1
bark	GO:0010466	1	0.897776	0	13	negative regulation of peptidase activity	BP	1
bark	GO:0010467	1	0.975613	0	3	gene expression	BP	1
bark	GO:0010468	1	0.764011	0	33	regulation of gene expression	BP	1
bark	GO:0010476	1	0.992083	0	1	gibberellin mediated signaling pathway	BP	1
bark	GO:0010477	1	0.993035	0	1	response to sulfur dioxide	BP	1
bark	GO:0010478	1	0.99134	0	1	chlororespiration	BP	1
bark	GO:0010482	1	0.99181	0	1	regulation of epidermal cell division	BP	1
bark	GO:0010492	1	0.978418	0	3	maintenance of shoot apical meristem identity	BP	1
bark	GO:0010493	1	0.968746	0	4	Lewis a epitope biosynthetic process	BP	1
bark	GO:0010495	1	0.992491	0	1	long-distance posttranscriptional gene silencing	BP	1
bark	GO:0010497	1	0.931275	0	9	plasmodesmata-mediated intercellular transport	BP	1
bark	GO:0010499	1	0.985235	0	2	proteasomal ubiquitin-independent protein catabolic process	BP	1
bark	GO:0010501	1	0.589899	0	65	RNA secondary structure unwinding	BP	1
bark	GO:0010507	1	0.982873	0	2	negative regulation of autophagy	BP	1
bark	GO:0010508	1	0.992311	0	1	positive regulation of autophagy	BP	1
bark	GO:0010512	1	0.993035	0	1	negative regulation of phosphatidylinositol biosynthetic process	BP	1
bark	GO:0010520	1	0.993035	0	1	regulation of reciprocal meiotic recombination	BP	1
bark	GO:0010540	1	0.983558	0	2	basipetal auxin transport	BP	1
bark	GO:0010541	1	0.992835	0	1	acropetal auxin transport	BP	1
bark	GO:0010569	1	0.984266	0	2	regulation of double-strand break repair via homologous recombination	BP	1
bark	GO:0010581	1	0.992389	0	1	regulation of starch biosynthetic process	BP	1
bark	GO:0010582	1	0.983391	0	2	floral meristem determinacy	BP	1
bark	GO:0010584	1	0.960793	0	5	pollen exine formation	BP	1
bark	GO:0010587	1	0.984248	0	2	miRNA catabolic process	BP	1
bark	GO:0010588	1	0.954598	0	6	cotyledon vascular tissue pattern formation	BP	1
bark	GO:0010589	1	0.992507	0	1	leaf proximal/distal pattern formation	BP	1
bark	GO:0010599	1	0.983078	0	2	production of lsiRNA involved in RNA interference	BP	1
bark	GO:0010602	1	0.992094	0	1	regulation of 1-aminocyclopropane-1-carboxylate metabolic process	BP	1
bark	GO:0010603	1	0.974553	0	3	regulation of cytoplasmic mRNA processing body assembly	BP	1
bark	GO:0010618	1	0.992094	0	1	aerenchyma formation	BP	1
bark	GO:0010629	1	0.979227	0	3	negative regulation of gene expression	BP	1
bark	GO:0010730	1	0.991727	0	1	negative regulation of hydrogen peroxide biosynthetic process	BP	1
bark	GO:0010731	1	0.939276	0	8	protein glutathionylation	BP	1
bark	GO:0010846	1	0.9911	0	1	activation of reciprocal meiotic recombination	BP	1
bark	GO:0010847	1	0.993035	0	1	regulation of chromatin assembly	BP	1
bark	GO:0010848	1	0.993035	0	1	regulation of chromatin disassembly	BP	1
bark	GO:0010923	1	0.99249	0	1	negative regulation of phosphatase activity	BP	1
bark	GO:0010928	1	0.953704	0	6	regulation of auxin mediated signaling pathway	BP	1
bark	GO:0010930	1	0.993035	0	1	negative regulation of auxin mediated signaling pathway	BP	1
bark	GO:0010942	1	0.992471	0	1	positive regulation of cell death	BP	1
bark	GO:0010951	1	0.791628	0	29	negative regulation of endopeptidase activity	BP	1
bark	GO:0010971	1	0.967056	0	4	positive regulation of G2/M transition of mitotic cell cycle	BP	1
bark	GO:0010972	1	0.967672	0	4	negative regulation of G2/M transition of mitotic cell cycle	BP	1
bark	GO:0012501	1	0.993018	0	1	programmed cell death	BP	1
bark	GO:0015012	1	0.95499	0	6	heparan sulfate proteoglycan biosynthetic process	BP	1
bark	GO:0015015	1	0.976252	0	3	heparan sulfate proteoglycan biosynthetic process, enzymatic modification	BP	1
bark	GO:0015672	1	0.991159	0	1	monovalent inorganic cation transport	BP	1
bark	GO:0015689	1	0.950024	0	6	molybdate ion transport	BP	1
bark	GO:0015692	1	0.991766	0	1	lead ion transport	BP	1
bark	GO:0015693	1	0.969309	0	4	magnesium ion transport	BP	1
bark	GO:0015695	1	0.954686	0	6	organic cation transport	BP	1
bark	GO:0015698	1	0.966997	0	4	inorganic anion transport	BP	1
bark	GO:0015700	1	0.991214	0	1	arsenite transport	BP	1
bark	GO:0015706	1	0.961795	0	5	nitrate transport	BP	1
bark	GO:0015711	1	0.992788	0	1	organic anion transport	BP	1
bark	GO:0015713	1	0.992837	0	1	phosphoglycerate transport	BP	1
bark	GO:0015716	1	0.911642	0	12	organic phosphonate transport	BP	1
bark	GO:0015742	1	0.985027	0	2	alpha-ketoglutarate transport	BP	1
bark	GO:0015743	1	0.983831	0	2	malate transport	BP	1
bark	GO:0015746	1	0.992759	0	1	citrate transport	BP	1
bark	GO:0015748	1	0.911642	0	12	organophosphate ester transport	BP	1
bark	GO:0015758	1	0.992763	0	1	glucose transport	BP	1
bark	GO:0015770	1	0.93349	0	9	sucrose transport	BP	1
bark	GO:0015780	1	0.931456	0	9	nucleotide-sugar transport	BP	1
bark	GO:0015781	1	0.992788	0	1	pyrimidine nucleotide-sugar transport	BP	1
bark	GO:0015784	1	0.992156	0	1	GDP-mannose transport	BP	1
bark	GO:0015786	1	0.965907	0	4	UDP-glucose transport	BP	1
bark	GO:0015793	1	0.82088	0	25	glycerol transport	BP	1
bark	GO:0015798	1	0.991301	0	1	myo-inositol transport	BP	1
bark	GO:0015801	1	0.977199	0	3	aromatic amino acid transport	BP	1
bark	GO:0015802	1	0.991537	0	1	basic amino acid transport	BP	1
bark	GO:0015804	1	0.977199	0	3	neutral amino acid transport	BP	1
bark	GO:0015808	1	0.991514	0	1	L-alanine transport	BP	1
bark	GO:0015811	1	0.951809	0	6	L-cystine transport	BP	1
bark	GO:0015812	1	0.976771	0	3	gamma-aminobutyric acid transport	BP	1
bark	GO:0015825	1	0.901068	0	13	L-serine transport	BP	1
bark	GO:0015846	1	0.991902	0	1	polyamine transport	BP	1
bark	GO:0015851	1	0.974581	0	3	nucleobase transport	BP	1
bark	GO:0015866	1	0.975152	0	3	ADP transport	BP	1
bark	GO:0015867	1	0.968205	0	4	ATP transport	BP	1
bark	GO:0015871	1	0.993035	0	1	choline transport	BP	1
bark	GO:0015886	1	0.946809	0	7	heme transport	BP	1
bark	GO:0015908	1	0.991353	0	1	fatty acid transport	BP	1
bark	GO:0015914	1	0.96955	0	4	phospholipid transport	BP	1
bark	GO:0015936	1	0.969711	0	4	coenzyme A metabolic process	BP	1
bark	GO:0015937	1	0.927375	0	9	coenzyme A biosynthetic process	BP	1
bark	GO:0015967	1	0.985085	0	2	diadenosine tetraphosphate catabolic process	BP	1
bark	GO:0015969	1	0.966955	0	4	guanosine tetraphosphate metabolic process	BP	1
bark	GO:0015976	1	0.926715	0	9	carbon utilization	BP	1
bark	GO:0015977	1	0.904569	0	12	carbon fixation	BP	1
bark	GO:0015979	1	0.555836	0	73	photosynthesis	BP	1
bark	GO:0015994	1	0.984652	0	2	chlorophyll metabolic process	BP	1
bark	GO:0015995	1	0.820279	0	25	chlorophyll biosynthetic process	BP	1
bark	GO:0015996	1	0.910178	0	12	chlorophyll catabolic process	BP	1
bark	GO:0016024	1	0.969526	0	4	CDP-diacylglycerol biosynthetic process	BP	1
bark	GO:0016032	1	0.992384	0	1	viral process	BP	1
bark	GO:0016036	1	0.896231	0	14	cellular response to phosphate starvation	BP	1
bark	GO:0016043	1	0.958245	0	5	cellular component organization	BP	1
bark	GO:0016045	1	0.991244	0	1	detection of bacterium	BP	1
bark	GO:0016049	1	0.867423	0	18	cell growth	BP	1
bark	GO:0016050	1	0.950026	0	6	vesicle organization	BP	1
bark	GO:0016055	1	0.831184	0	23	Wnt signaling pathway	BP	1
bark	GO:0016070	1	0.961746	0	5	RNA metabolic process	BP	1
bark	GO:0016071	1	0.977531	0	3	mRNA metabolic process	BP	1
bark	GO:0016075	1	0.902952	0	13	rRNA catabolic process	BP	1
bark	GO:0016114	1	0.891503	0	14	terpenoid biosynthetic process	BP	1
bark	GO:0016117	1	0.921441	0	11	carotenoid biosynthetic process	BP	1
bark	GO:0016120	1	0.991218	0	1	carotene biosynthetic process	BP	1
bark	GO:0016123	1	0.982685	0	2	xanthophyll biosynthetic process	BP	1
bark	GO:0016125	1	0.79477	0	29	sterol metabolic process	BP	1
bark	GO:0016126	1	0.931485	0	9	sterol biosynthetic process	BP	1
bark	GO:0016127	1	0.991236	0	1	sterol catabolic process	BP	1
bark	GO:0016132	1	0.839531	0	22	brassinosteroid biosynthetic process	BP	1
bark	GO:0016180	1	0.98327	0	2	snRNA processing	BP	1
bark	GO:0016192	1	0.435022	0	102	vesicle-mediated transport	BP	1
bark	GO:0016197	1	0.960893	0	5	endosomal transport	BP	1
bark	GO:0016226	1	0.789625	0	31	iron-sulfur cluster assembly	BP	1
bark	GO:0016233	1	0.963682	0	5	telomere capping	BP	1
bark	GO:0016236	1	0.975801	0	3	macroautophagy	BP	1
bark	GO:0016237	1	0.991004	0	1	microautophagy	BP	1
bark	GO:0016239	1	0.991054	0	1	positive regulation of macroautophagy	BP	1
bark	GO:0016242	1	0.977296	0	3	negative regulation of macroautophagy	BP	1
bark	GO:0016255	1	0.968793	0	4	attachment of GPI anchor to protein	BP	1
bark	GO:0016266	1	0.991759	0	1	O-glycan processing	BP	1
bark	GO:0016310	1	0.00462878	0	662	phosphorylation	BP	1
bark	GO:0016311	1	0.295027	0	153	dephosphorylation	BP	1
bark	GO:0016320	1	0.984099	0	2	endoplasmic reticulum membrane fusion	BP	1
bark	GO:0016337	1	0.984279	0	2	single organismal cell-cell adhesion	BP	1
bark	GO:0016441	1	0.983281	0	2	posttranscriptional gene silencing	BP	1
bark	GO:0016444	1	0.992328	0	1	somatic cell DNA recombination	BP	1
bark	GO:0016477	1	0.991063	0	1	cell migration	BP	1
bark	GO:0016480	1	0.983846	0	2	negative regulation of transcription from RNA polymerase III promoter	BP	1
bark	GO:0016485	1	0.752326	0	36	protein processing	BP	1
bark	GO:0016487	1	0.992042	0	1	farnesol metabolic process	BP	1
bark	GO:0016540	1	0.992046	0	1	protein autoprocessing	BP	1
bark	GO:0016554	1	0.978422	0	3	cytidine to uridine editing	BP	1
bark	GO:0016556	1	0.992798	0	1	mRNA modification	BP	1
bark	GO:0016558	1	0.967221	0	4	protein import into peroxisome matrix	BP	1
bark	GO:0016559	1	0.942667	0	7	peroxisome fission	BP	1
bark	GO:0016560	1	0.95186	0	6	protein import into peroxisome matrix, docking	BP	1
bark	GO:0016567	1	0.148517	0	238	protein ubiquitination	BP	1
bark	GO:0016569	1	0.991093	0	1	covalent chromatin modification	BP	1
bark	GO:0016570	1	0.956363	0	6	histone modification	BP	1
bark	GO:0016571	1	0.96925	0	4	histone methylation	BP	1
bark	GO:0016573	1	0.560989	0	73	histone acetylation	BP	1
bark	GO:0016574	1	0.982752	0	2	histone ubiquitination	BP	1
bark	GO:0016575	1	0.880386	0	16	histone deacetylation	BP	1
bark	GO:0016576	1	0.993035	0	1	histone dephosphorylation	BP	1
bark	GO:0016578	1	0.992908	0	1	histone deubiquitination	BP	1
bark	GO:0016579	1	0.536142	0	77	protein deubiquitination	BP	1
bark	GO:0016584	1	0.9911	0	1	nucleosome positioning	BP	1
bark	GO:0016598	1	0.975646	0	3	protein arginylation	BP	1
bark	GO:0016925	1	0.922812	0	10	protein sumoylation	BP	1
bark	GO:0016926	1	0.992838	0	1	protein desumoylation	BP	1
bark	GO:0016973	1	0.958853	0	5	poly(A)+ mRNA export from nucleus	BP	1
bark	GO:0016998	1	0.918725	0	11	cell wall macromolecule catabolic process	BP	1
bark	GO:0017004	1	0.914941	0	11	cytochrome complex assembly	BP	1
bark	GO:0017006	1	0.959764	0	5	protein-tetrapyrrole linkage	BP	1
bark	GO:0017009	1	0.991663	0	1	protein-phycocyanobilin linkage	BP	1
bark	GO:0017038	1	0.982897	0	2	protein import	BP	1
bark	GO:0017121	1	0.992432	0	1	phospholipid scrambling	BP	1
bark	GO:0017145	1	0.978408	0	3	stem cell division	BP	1
bark	GO:0017148	1	0.843129	0	21	negative regulation of translation	BP	1
bark	GO:0017157	1	0.96943	0	4	regulation of exocytosis	BP	1
bark	GO:0017183	1	0.968917	0	4	peptidyl-diphthamide biosynthetic process from peptidyl-histidine	BP	1
bark	GO:0017186	1	0.991403	0	1	peptidyl-pyroglutamic acid biosynthetic process, using glutaminyl-peptide cyclotransferase	BP	1
bark	GO:0017196	1	0.951716	0	6	N-terminal peptidyl-methionine acetylation	BP	1
bark	GO:0017198	1	0.99122	0	1	N-terminal peptidyl-serine acetylation	BP	1
bark	GO:0018002	1	0.99122	0	1	N-terminal peptidyl-glutamic acid acetylation	BP	1
bark	GO:0018008	1	0.991741	0	1	N-terminal peptidyl-glycine N-myristoylation	BP	1
bark	GO:0018022	1	0.970318	0	4	peptidyl-lysine methylation	BP	1
bark	GO:0018026	1	0.923009	0	10	peptidyl-lysine monomethylation	BP	1
bark	GO:0018063	1	0.992819	0	1	cytochrome c-heme linkage	BP	1
bark	GO:0018106	1	0.743352	0	38	peptidyl-histidine phosphorylation	BP	1
bark	GO:0018107	1	0.973508	0	3	peptidyl-threonine phosphorylation	BP	1
bark	GO:0018108	1	0.106203	0	280	peptidyl-tyrosine phosphorylation	BP	1
bark	GO:0018117	1	0.991552	0	1	protein adenylylation	BP	1
bark	GO:0018160	1	0.993024	0	1	peptidyl-pyrromethane cofactor linkage	BP	1
bark	GO:0018171	1	0.9637	0	5	peptidyl-cysteine oxidation	BP	1
bark	GO:0018192	1	0.991552	0	1	enzyme active site formation via cysteine modification to L-cysteine persulfide	BP	1
bark	GO:0018258	1	0.992706	0	1	protein O-linked glycosylation via hydroxyproline	BP	1
bark	GO:0018279	1	0.906975	0	12	protein N-linked glycosylation via asparagine	BP	1
bark	GO:0018283	1	0.991541	0	1	iron incorporation into metallo-sulfur cluster	BP	1
bark	GO:0018293	1	0.98431	0	2	protein-FAD linkage	BP	1
bark	GO:0018315	1	0.984587	0	2	molybdenum incorporation into molybdenum-molybdopterin complex	BP	1
bark	GO:0018342	1	0.986044	0	2	protein prenylation	BP	1
bark	GO:0018343	1	0.967821	0	4	protein farnesylation	BP	1
bark	GO:0018344	1	0.914737	0	11	protein geranylgeranylation	BP	1
bark	GO:0018364	1	0.985167	0	2	peptidyl-glutamine methylation	BP	1
bark	GO:0019068	1	0.991063	0	1	virion assembly	BP	1
bark	GO:0019216	1	0.982489	0	2	regulation of lipid metabolic process	BP	1
bark	GO:0019219	1	0.99245	0	1	regulation of nucleobase-containing compound metabolic process	BP	1
bark	GO:0019229	1	0.992676	0	1	regulation of vasoconstriction	BP	1
bark	GO:0019243	1	0.937464	0	8	methylglyoxal catabolic process to D-lactate via S-lactoyl-glutathione	BP	1
bark	GO:0019249	1	0.959815	0	5	lactate biosynthetic process	BP	1
bark	GO:0019252	1	0.851361	0	19	starch biosynthetic process	BP	1
bark	GO:0019253	1	0.954856	0	6	reductive pentose-phosphate cycle	BP	1
bark	GO:0019280	1	0.943048	0	7	L-methionine biosynthetic process from homoserine via O-acetyl-L-homoserine and cystathionine	BP	1
bark	GO:0019284	1	0.975625	0	3	L-methionine biosynthetic process from S-adenosylmethionine	BP	1
bark	GO:0019287	1	0.968619	0	4	isopentenyl diphosphate biosynthetic process, mevalonate pathway	BP	1
bark	GO:0019288	1	0.974655	0	3	isopentenyl diphosphate biosynthetic process, methylerythritol 4-phosphate pathway	BP	1
bark	GO:0019290	1	0.992012	0	1	siderophore biosynthetic process	BP	1
bark	GO:0019310	1	0.940427	0	8	inositol catabolic process	BP	1
bark	GO:0019318	1	0.969114	0	4	hexose metabolic process	BP	1
bark	GO:0019323	1	0.984022	0	2	pentose catabolic process	BP	1
bark	GO:0019344	1	0.959302	0	5	cysteine biosynthetic process	BP	1
bark	GO:0019348	1	0.962018	0	5	dolichol metabolic process	BP	1
bark	GO:0019354	1	0.986044	0	2	siroheme biosynthetic process	BP	1
bark	GO:0019358	1	0.984493	0	2	nicotinate nucleotide salvage	BP	1
bark	GO:0019370	1	0.992489	0	1	leukotriene biosynthetic process	BP	1
bark	GO:0019375	1	0.984265	0	2	galactolipid biosynthetic process	BP	1
bark	GO:0019379	1	0.992131	0	1	sulfate assimilation, phosphoadenylyl sulfate reduction by phosphoadenylyl-sulfate reductase (thioredoxin)	BP	1
bark	GO:0019388	1	0.983658	0	2	galactose catabolic process	BP	1
bark	GO:0019402	1	0.992747	0	1	galactitol metabolic process	BP	1
bark	GO:0019419	1	0.959708	0	5	sulfate reduction	BP	1
bark	GO:0019427	1	0.9916	0	1	acetyl-CoA biosynthetic process from acetate	BP	1
bark	GO:0019430	1	0.884167	0	15	removal of superoxide radicals	BP	1
bark	GO:0019432	1	0.874437	0	17	triglyceride biosynthetic process	BP	1
bark	GO:0019438	1	0.919823	0	11	aromatic compound biosynthetic process	BP	1
bark	GO:0019439	1	0.984996	0	2	aromatic compound catabolic process	BP	1
bark	GO:0019441	1	0.975073	0	3	tryptophan catabolic process to kynurenine	BP	1
bark	GO:0019447	1	0.991623	0	1	D-cysteine catabolic process	BP	1
bark	GO:0019450	1	0.991333	0	1	L-cysteine catabolic process to pyruvate	BP	1
bark	GO:0019464	1	0.975945	0	3	glycine decarboxylation via glycine cleavage system	BP	1
bark	GO:0019477	1	0.991349	0	1	L-lysine catabolic process	BP	1
bark	GO:0019478	1	0.983548	0	2	D-amino acid catabolic process	BP	1
bark	GO:0019500	1	0.98482	0	2	cyanide catabolic process	BP	1
bark	GO:0019509	1	0.913901	0	11	L-methionine biosynthetic process from methylthioadenosine	BP	1
bark	GO:0019510	1	0.991019	0	1	S-adenosylhomocysteine catabolic process	BP	1
bark	GO:0019511	1	0.938326	0	8	peptidyl-proline hydroxylation	BP	1
bark	GO:0019538	1	0.833037	0	23	protein metabolic process	BP	1
bark	GO:0019544	1	0.983438	0	2	arginine catabolic process to glutamate	BP	1
bark	GO:0019551	1	0.991036	0	1	glutamate catabolic process to 2-oxoglutarate	BP	1
bark	GO:0019563	1	0.96836	0	4	glycerol catabolic process	BP	1
bark	GO:0019594	1	0.962022	0	5	mannitol metabolic process	BP	1
bark	GO:0019605	1	0.979069	0	3	butyrate metabolic process	BP	1
bark	GO:0019628	1	0.978288	0	3	urate catabolic process	BP	1
bark	GO:0019632	1	0.955691	0	6	shikimate metabolic process	BP	1
bark	GO:0019646	1	0.983977	0	2	aerobic electron transport chain	BP	1
bark	GO:0019660	1	0.993035	0	1	glycolytic fermentation	BP	1
bark	GO:0019673	1	0.991065	0	1	GDP-mannose metabolic process	BP	1
bark	GO:0019674	1	0.976525	0	3	NAD metabolic process	BP	1
bark	GO:0019676	1	0.976072	0	3	ammonia assimilation cycle	BP	1
bark	GO:0019684	1	0.935268	0	8	photosynthesis, light reaction	BP	1
bark	GO:0019700	1	0.992977	0	1	organic phosphonate catabolic process	BP	1
bark	GO:0019722	1	0.903808	0	14	calcium-mediated signaling	BP	1
bark	GO:0019740	1	0.954686	0	6	nitrogen utilization	BP	1
bark	GO:0019745	1	0.954994	0	6	pentacyclic triterpenoid biosynthetic process	BP	1
bark	GO:0019748	1	0.849424	0	20	secondary metabolic process	BP	1
bark	GO:0019752	1	0.942013	0	7	carboxylic acid metabolic process	BP	1
bark	GO:0019756	1	0.992863	0	1	cyanogenic glycoside biosynthetic process	BP	1
bark	GO:0019760	1	0.977929	0	3	glucosinolate metabolic process	BP	1
bark	GO:0019762	1	0.959941	0	5	glucosinolate catabolic process	BP	1
bark	GO:0019805	1	0.970437	0	4	quinolinate biosynthetic process	BP	1
bark	GO:0019827	1	0.984058	0	2	stem cell population maintenance	BP	1
bark	GO:0019835	1	0.978554	0	3	cytolysis	BP	1
bark	GO:0019853	1	0.945613	0	7	L-ascorbic acid biosynthetic process	BP	1
bark	GO:0019856	1	0.991698	0	1	pyrimidine nucleobase biosynthetic process	BP	1
bark	GO:0019877	1	0.985995	0	2	diaminopimelate biosynthetic process	BP	1
bark	GO:0019878	1	0.991004	0	1	lysine biosynthetic process via aminoadipic acid	BP	1
bark	GO:0019915	1	0.946382	0	7	lipid storage	BP	1
bark	GO:0019918	1	0.991437	0	1	peptidyl-arginine methylation, to symmetrical-dimethyl arginine	BP	1
bark	GO:0019919	1	0.946791	0	7	peptidyl-arginine methylation, to asymmetrical-dimethyl arginine	BP	1
bark	GO:0019941	1	0.991153	0	1	modification-dependent protein catabolic process	BP	1
bark	GO:0019953	1	0.938971	0	8	sexual reproduction	BP	1
bark	GO:0019985	1	0.97627	0	3	translesion synthesis	BP	1
bark	GO:0019988	1	0.992676	0	1	charged-tRNA amino acid modification	BP	1
bark	GO:0022402	1	0.992921	0	1	cell cycle process	BP	1
bark	GO:0022618	1	0.967401	0	4	ribonucleoprotein complex assembly	BP	1
bark	GO:0022900	1	0.804958	0	27	electron transport chain	BP	1
bark	GO:0022904	1	0.976957	0	3	respiratory electron transport chain	BP	1
bark	GO:0023014	1	0.601947	0	62	signal transduction by protein phosphorylation	BP	1
bark	GO:0030001	1	0.5079	0	86	metal ion transport	BP	1
bark	GO:0030007	1	0.969626	0	4	cellular potassium ion homeostasis	BP	1
bark	GO:0030010	1	0.902068	0	13	establishment of cell polarity	BP	1
bark	GO:0030011	1	0.982157	0	2	maintenance of cell polarity	BP	1
bark	GO:0030026	1	0.972092	0	4	cellular manganese ion homeostasis	BP	1
bark	GO:0030036	1	0.889374	0	14	actin cytoskeleton organization	BP	1
bark	GO:0030041	1	0.992077	0	1	actin filament polymerization	BP	1
bark	GO:0030042	1	0.88092	0	15	actin filament depolymerization	BP	1
bark	GO:0030048	1	0.993016	0	1	actin filament-based movement	BP	1
bark	GO:0030071	1	0.963704	0	5	regulation of mitotic metaphase/anaphase transition	BP	1
bark	GO:0030091	1	0.929446	0	9	protein repair	BP	1
bark	GO:0030100	1	0.916813	0	11	regulation of endocytosis	BP	1
bark	GO:0030104	1	0.993035	0	1	water homeostasis	BP	1
bark	GO:0030149	1	0.991469	0	1	sphingolipid catabolic process	BP	1
bark	GO:0030150	1	0.828589	0	24	protein import into mitochondrial matrix	BP	1
bark	GO:0030154	1	0.773006	0	33	cell differentiation	BP	1
bark	GO:0030155	1	0.98492	0	2	regulation of cell adhesion	BP	1
bark	GO:0030163	1	0.591746	0	67	protein catabolic process	BP	1
bark	GO:0030187	1	0.991299	0	1	melatonin biosynthetic process	BP	1
bark	GO:0030242	1	0.984497	0	2	pexophagy	BP	1
bark	GO:0030244	1	0.628353	0	57	cellulose biosynthetic process	BP	1
bark	GO:0030245	1	0.837405	0	23	cellulose catabolic process	BP	1
bark	GO:0030252	1	0.991063	0	1	growth hormone secretion	BP	1
bark	GO:0030259	1	0.959437	0	5	lipid glycosylation	BP	1
bark	GO:0030261	1	0.985101	0	2	chromosome condensation	BP	1
bark	GO:0030307	1	0.991632	0	1	positive regulation of cell growth	BP	1
bark	GO:0030317	1	0.991012	0	1	sperm motility	BP	1
bark	GO:0030327	1	0.992736	0	1	prenylated protein catabolic process	BP	1
bark	GO:0030328	1	0.976505	0	3	prenylcysteine catabolic process	BP	1
bark	GO:0030334	1	0.992112	0	1	regulation of cell migration	BP	1
bark	GO:0030418	1	0.979098	0	3	nicotianamine biosynthetic process	BP	1
bark	GO:0030422	1	0.905276	0	13	production of siRNA involved in RNA interference	BP	1
bark	GO:0030437	1	0.993035	0	1	ascospore formation	BP	1
bark	GO:0030447	1	0.970517	0	4	filamentous growth	BP	1
bark	GO:0030448	1	0.984121	0	2	hyphal growth	BP	1
bark	GO:0030474	1	0.982621	0	2	spindle pole body duplication	BP	1
bark	GO:0030476	1	0.916813	0	11	ascospore wall assembly	BP	1
bark	GO:0030488	1	0.865767	0	18	tRNA methylation	BP	1
bark	GO:0030490	1	0.933018	0	9	maturation of SSU-rRNA	BP	1
bark	GO:0030639	1	0.984138	0	2	polyketide biosynthetic process	BP	1
bark	GO:0030643	1	0.983892	0	2	cellular phosphate ion homeostasis	BP	1
bark	GO:0030702	1	0.982292	0	2	chromatin silencing at centromere	BP	1
bark	GO:0030705	1	0.984866	0	2	cytoskeleton-dependent intracellular transport	BP	1
bark	GO:0030846	1	0.993035	0	1	termination of RNA polymerase II transcription, poly(A)-coupled	BP	1
bark	GO:0030847	1	0.993035	0	1	termination of RNA polymerase II transcription, exosome-dependent	BP	1
bark	GO:0030865	1	0.992532	0	1	cortical cytoskeleton organization	BP	1
bark	GO:0030866	1	0.991107	0	1	cortical actin cytoskeleton organization	BP	1
bark	GO:0030950	1	0.993035	0	1	establishment or maintenance of actin cytoskeleton polarity	BP	1
bark	GO:0030968	1	0.953827	0	6	endoplasmic reticulum unfolded protein response	BP	1
bark	GO:0030970	1	0.976872	0	3	retrograde protein transport, ER to cytosol	BP	1
bark	GO:0031023	1	0.993035	0	1	microtubule organizing center organization	BP	1
bark	GO:0031030	1	0.984149	0	2	negative regulation of septation initiation signaling	BP	1
bark	GO:0031047	1	0.932271	0	9	gene silencing by RNA	BP	1
bark	GO:0031053	1	0.947782	0	7	primary miRNA processing	BP	1
bark	GO:0031054	1	0.964294	0	5	pre-miRNA processing	BP	1
bark	GO:0031060	1	0.992293	0	1	regulation of histone methylation	BP	1
bark	GO:0031063	1	0.991445	0	1	regulation of histone deacetylation	BP	1
bark	GO:0031081	1	0.985196	0	2	nuclear pore distribution	BP	1
bark	GO:0031087	1	0.969081	0	4	deadenylation-independent decapping of nuclear-transcribed mRNA	BP	1
bark	GO:0031118	1	0.98516	0	2	rRNA pseudouridine synthesis	BP	1
bark	GO:0031119	1	0.968796	0	4	tRNA pseudouridine synthesis	BP	1
bark	GO:0031120	1	0.978298	0	3	snRNA pseudouridine synthesis	BP	1
bark	GO:0031122	1	0.818674	0	25	cytoplasmic microtubule organization	BP	1
bark	GO:0031123	1	0.982589	0	2	RNA 3'-end processing	BP	1
bark	GO:0031124	1	0.992665	0	1	mRNA 3'-end processing	BP	1
bark	GO:0031125	1	0.954346	0	6	rRNA 3'-end processing	BP	1
bark	GO:0031129	1	0.99181	0	1	inductive cell-cell signaling	BP	1
bark	GO:0031134	1	0.984099	0	2	sister chromatid biorientation	BP	1
bark	GO:0031139	1	0.968865	0	4	positive regulation of conjugation with cellular fusion	BP	1
bark	GO:0031142	1	0.973508	0	3	induction of conjugation upon nitrogen starvation	BP	1
bark	GO:0031145	1	0.970563	0	4	anaphase-promoting complex-dependent proteasomal ubiquitin-dependent protein catabolic process	BP	1
bark	GO:0031146	1	0.820223	0	25	SCF-dependent proteasomal ubiquitin-dependent protein catabolic process	BP	1
bark	GO:0031167	1	0.938958	0	8	rRNA methylation	BP	1
bark	GO:0031204	1	0.983787	0	2	posttranslational protein targeting to membrane, translocation	BP	1
bark	GO:0031222	1	0.931221	0	9	arabinan catabolic process	BP	1
bark	GO:0031297	1	0.976395	0	3	replication fork processing	BP	1
bark	GO:0031321	1	0.993035	0	1	ascospore-type prospore assembly	BP	1
bark	GO:0031323	1	0.965402	0	4	regulation of cellular metabolic process	BP	1
bark	GO:0031326	1	0.992716	0	1	regulation of cellular biosynthetic process	BP	1
bark	GO:0031338	1	0.83941	0	21	regulation of vesicle fusion	BP	1
bark	GO:0031347	1	0.836208	0	23	regulation of defense response	BP	1
bark	GO:0031348	1	0.935443	0	8	negative regulation of defense response	BP	1
bark	GO:0031349	1	0.992471	0	1	positive regulation of defense response	BP	1
bark	GO:0031365	1	0.991385	0	1	N-terminal protein amino acid modification	BP	1
bark	GO:0031396	1	0.991196	0	1	regulation of protein ubiquitination	BP	1
bark	GO:0031407	1	0.993035	0	1	oxylipin metabolic process	BP	1
bark	GO:0031408	1	0.719841	0	40	oxylipin biosynthetic process	BP	1
bark	GO:0031425	1	0.967379	0	4	chloroplast RNA processing	BP	1
bark	GO:0031426	1	0.97744	0	3	polycistronic mRNA processing	BP	1
bark	GO:0031468	1	0.969294	0	4	nuclear envelope reassembly	BP	1
bark	GO:0031505	1	0.929043	0	9	fungal-type cell wall organization	BP	1
bark	GO:0031507	1	0.96786	0	4	heterochromatin assembly	BP	1
bark	GO:0031538	1	0.984607	0	2	negative regulation of anthocyanin metabolic process	BP	1
bark	GO:0031539	1	0.992813	0	1	positive regulation of anthocyanin metabolic process	BP	1
bark	GO:0031570	1	0.992623	0	1	DNA integrity checkpoint	BP	1
bark	GO:0031573	1	0.982808	0	2	intra-S DNA damage checkpoint	BP	1
bark	GO:0031627	1	0.875992	0	16	telomeric loop formation	BP	1
bark	GO:0031640	1	0.961532	0	5	killing of cells of other organism	BP	1
bark	GO:0031647	1	0.991054	0	1	regulation of protein stability	BP	1
bark	GO:0031662	1	0.991056	0	1	positive regulation of cyclin-dependent protein serine/threonine kinase activity involved in G2/M transition of mitotic cell cycle	BP	1
bark	GO:0031668	1	0.984345	0	2	cellular response to extracellular stimulus	BP	1
bark	GO:0031848	1	0.991941	0	1	protection from non-homologous end joining at telomere	BP	1
bark	GO:0031929	1	0.970638	0	4	TOR signaling	BP	1
bark	GO:0031930	1	0.983305	0	2	mitochondria-nucleus signaling pathway	BP	1
bark	GO:0031935	1	0.99195	0	1	regulation of chromatin silencing	BP	1
bark	GO:0031936	1	0.982546	0	2	negative regulation of chromatin silencing	BP	1
bark	GO:0031954	1	0.968865	0	4	positive regulation of protein autophosphorylation	BP	1
bark	GO:0031990	1	0.971441	0	4	mRNA export from nucleus in response to heat stress	BP	1
bark	GO:0031998	1	0.991543	0	1	regulation of fatty acid beta-oxidation	BP	1
bark	GO:0032012	1	0.828382	0	23	regulation of ARF protein signal transduction	BP	1
bark	GO:0032042	1	0.991247	0	1	mitochondrial DNA metabolic process	BP	1
bark	GO:0032147	1	0.923392	0	10	activation of protein kinase activity	BP	1
bark	GO:0032204	1	0.992956	0	1	regulation of telomere maintenance	BP	1
bark	GO:0032210	1	0.992256	0	1	regulation of telomere maintenance via telomerase	BP	1
bark	GO:0032211	1	0.993035	0	1	negative regulation of telomere maintenance via telomerase	BP	1
bark	GO:0032264	1	0.973849	0	3	IMP salvage	BP	1
bark	GO:0032324	1	0.977107	0	3	molybdopterin cofactor biosynthetic process	BP	1
bark	GO:0032365	1	0.983973	0	2	intracellular lipid transport	BP	1
bark	GO:0032366	1	0.993035	0	1	intracellular sterol transport	BP	1
bark	GO:0032402	1	0.991063	0	1	melanosome transport	BP	1
bark	GO:0032436	1	0.913194	0	11	positive regulation of proteasomal ubiquitin-dependent protein catabolic process	BP	1
bark	GO:0032446	1	0.992418	0	1	protein modification by small protein conjugation	BP	1
bark	GO:0032447	1	0.958357	0	5	protein urmylation	BP	1
bark	GO:0032456	1	0.991054	0	1	endocytic recycling	BP	1
bark	GO:0032465	1	0.977078	0	3	regulation of cytokinesis	BP	1
bark	GO:0032467	1	0.993022	0	1	positive regulation of cytokinesis	BP	1
bark	GO:0032491	1	0.991755	0	1	detection of molecule of fungal origin	BP	1
bark	GO:0032499	1	0.991755	0	1	detection of peptidoglycan	BP	1
bark	GO:0032502	1	0.839416	0	23	developmental process	BP	1
bark	GO:0032504	1	0.992956	0	1	multicellular organism reproduction	BP	1
bark	GO:0032508	1	0.736354	0	39	DNA duplex unwinding	BP	1
bark	GO:0032509	1	0.991148	0	1	endosome transport via multivesicular body sorting pathway	BP	1
bark	GO:0032515	1	0.984475	0	2	negative regulation of phosphoprotein phosphatase activity	BP	1
bark	GO:0032527	1	0.991223	0	1	protein exit from endoplasmic reticulum	BP	1
bark	GO:0032543	1	0.932614	0	9	mitochondrial translation	BP	1
bark	GO:0032544	1	0.947549	0	7	plastid translation	BP	1
bark	GO:0032774	1	0.960674	0	5	RNA biosynthetic process	BP	1
bark	GO:0032775	1	0.992326	0	1	DNA methylation on adenine	BP	1
bark	GO:0032776	1	0.992004	0	1	DNA methylation on cytosine	BP	1
bark	GO:0032781	1	0.983849	0	2	positive regulation of ATPase activity	BP	1
bark	GO:0032784	1	0.958479	0	5	regulation of DNA-templated transcription, elongation	BP	1
bark	GO:0032786	1	0.992939	0	1	positive regulation of DNA-templated transcription, elongation	BP	1
bark	GO:0032790	1	0.983319	0	2	ribosome disassembly	BP	1
bark	GO:0032873	1	0.991032	0	1	negative regulation of stress-activated MAPK cascade	BP	1
bark	GO:0032875	1	0.984687	0	2	regulation of DNA endoreduplication	BP	1
bark	GO:0032877	1	0.992204	0	1	positive regulation of DNA endoreduplication	BP	1
bark	GO:0032878	1	0.991054	0	1	regulation of establishment or maintenance of cell polarity	BP	1
bark	GO:0032880	1	0.983873	0	2	regulation of protein localization	BP	1
bark	GO:0032886	1	0.992338	0	1	regulation of microtubule-based process	BP	1
bark	GO:0032889	1	0.984191	0	2	regulation of vacuole fusion, non-autophagic	BP	1
bark	GO:0032922	1	0.991621	0	1	circadian regulation of gene expression	BP	1
bark	GO:0032933	1	0.992455	0	1	SREBP signaling pathway	BP	1
bark	GO:0032940	1	0.991188	0	1	secretion by cell	BP	1
bark	GO:0032955	1	0.983387	0	2	regulation of barrier septum assembly	BP	1
bark	GO:0032957	1	0.905214	0	12	inositol trisphosphate metabolic process	BP	1
bark	GO:0032958	1	0.99117	0	1	inositol phosphate biosynthetic process	BP	1
bark	GO:0032960	1	0.976635	0	3	regulation of inositol trisphosphate biosynthetic process	BP	1
bark	GO:0032968	1	0.945774	0	7	positive regulation of transcription elongation from RNA polymerase II promoter	BP	1
bark	GO:0032973	1	0.928772	0	10	amino acid export	BP	1
bark	GO:0032981	1	0.977345	0	3	mitochondrial respiratory chain complex I assembly	BP	1
bark	GO:0032995	1	0.968865	0	4	regulation of fungal-type cell wall biogenesis	BP	1
bark	GO:0033014	1	0.974294	0	3	tetrapyrrole biosynthetic process	BP	1
bark	GO:0033047	1	0.984099	0	2	regulation of mitotic sister chromatid segregation	BP	1
bark	GO:0033108	1	0.953863	0	6	mitochondrial respiratory chain complex assembly	BP	1
bark	GO:0033169	1	0.991244	0	1	histone H3-K9 demethylation	BP	1
bark	GO:0033306	1	0.953815	0	6	phytol metabolic process	BP	1
bark	GO:0033314	1	0.982236	0	2	mitotic DNA replication checkpoint	BP	1
bark	GO:0033353	1	0.97383	0	3	S-adenosylmethionine cycle	BP	1
bark	GO:0033354	1	0.991346	0	1	chlorophyll cycle	BP	1
bark	GO:0033356	1	0.904548	0	13	UDP-L-arabinose metabolic process	BP	1
bark	GO:0033358	1	0.982943	0	2	UDP-L-arabinose biosynthetic process	BP	1
bark	GO:0033365	1	0.960278	0	5	protein localization to organelle	BP	1
bark	GO:0033383	1	0.992806	0	1	geranyl diphosphate metabolic process	BP	1
bark	GO:0033384	1	0.991299	0	1	geranyl diphosphate biosynthetic process	BP	1
bark	GO:0033388	1	0.985059	0	2	putrescine biosynthetic process from arginine	BP	1
bark	GO:0033468	1	0.991776	0	1	CMP-keto-3-deoxy-D-manno-octulosonic acid biosynthetic process	BP	1
bark	GO:0033473	1	0.992765	0	1	indoleacetic acid conjugate metabolic process	BP	1
bark	GO:0033500	1	0.992597	0	1	carbohydrate homeostasis	BP	1
bark	GO:0033523	1	0.992521	0	1	histone H2B ubiquitination	BP	1
bark	GO:0033528	1	0.992659	0	1	S-methylmethionine cycle	BP	1
bark	GO:0033539	1	0.946126	0	7	fatty acid beta-oxidation using acyl-CoA dehydrogenase	BP	1
bark	GO:0033562	1	0.991008	0	1	co-transcriptional gene silencing by RNA interference machinery	BP	1
bark	GO:0033567	1	0.992576	0	1	DNA replication, Okazaki fragment processing	BP	1
bark	GO:0033587	1	0.992509	0	1	shikimate biosynthetic process	BP	1
bark	GO:0033609	1	0.884681	0	15	oxalate metabolic process	BP	1
bark	GO:0033611	1	0.983312	0	2	oxalate catabolic process	BP	1
bark	GO:0033615	1	0.977172	0	3	mitochondrial proton-transporting ATP synthase complex assembly	BP	1
bark	GO:0033617	1	0.948704	0	7	mitochondrial respiratory chain complex IV assembly	BP	1
bark	GO:0033619	1	0.944498	0	7	membrane protein proteolysis	BP	1
bark	GO:0033962	1	0.952928	0	6	cytoplasmic mRNA processing body assembly	BP	1
bark	GO:0033993	1	0.992235	0	1	response to lipid	BP	1
bark	GO:0034051	1	0.985754	0	2	negative regulation of plant-type hypersensitive response	BP	1
bark	GO:0034063	1	0.974553	0	3	stress granule assembly	BP	1
bark	GO:0034088	1	0.992998	0	1	maintenance of mitotic sister chromatid cohesion	BP	1
bark	GO:0034089	1	0.993035	0	1	establishment of meiotic sister chromatid cohesion	BP	1
bark	GO:0034196	1	0.992506	0	1	acylglycerol transport	BP	1
bark	GO:0034203	1	0.992478	0	1	glycolipid translocation	BP	1
bark	GO:0034213	1	0.992546	0	1	quinolinate catabolic process	BP	1
bark	GO:0034219	1	0.794921	0	29	carbohydrate transmembrane transport	BP	1
bark	GO:0034227	1	0.966523	0	4	tRNA thio-modification	BP	1
bark	GO:0034243	1	0.992824	0	1	regulation of transcription elongation from RNA polymerase II promoter	BP	1
bark	GO:0034247	1	0.992519	0	1	snoRNA splicing	BP	1
bark	GO:0034260	1	0.98261	0	2	negative regulation of GTPase activity	BP	1
bark	GO:0034394	1	0.991223	0	1	protein localization to cell surface	BP	1
bark	GO:0034398	1	0.984112	0	2	telomere tethering at nuclear periphery	BP	1
bark	GO:0034402	1	0.978255	0	3	recruitment of 3'-end processing factors to RNA polymerase II holoenzyme complex	BP	1
bark	GO:0034414	1	0.992581	0	1	tRNA 3'-trailer cleavage, endonucleolytic	BP	1
bark	GO:0034427	1	0.915868	0	11	nuclear-transcribed mRNA catabolic process, exonucleolytic, 3'-5'	BP	1
bark	GO:0034434	1	0.991236	0	1	sterol esterification	BP	1
bark	GO:0034440	1	0.992268	0	1	lipid oxidation	BP	1
bark	GO:0034446	1	0.991063	0	1	substrate adhesion-dependent cell spreading	BP	1
bark	GO:0034462	1	0.993	0	1	small-subunit processome assembly	BP	1
bark	GO:0034470	1	0.992878	0	1	ncRNA processing	BP	1
bark	GO:0034473	1	0.983176	0	2	U1 snRNA 3'-end processing	BP	1
bark	GO:0034475	1	0.930529	0	9	U4 snRNA 3'-end processing	BP	1
bark	GO:0034476	1	0.983176	0	2	U5 snRNA 3'-end processing	BP	1
bark	GO:0034477	1	0.991968	0	1	U6 snRNA 3'-end processing	BP	1
bark	GO:0034484	1	0.992455	0	1	raffinose catabolic process	BP	1
bark	GO:0034497	1	0.935258	0	8	protein localization to pre-autophagosomal structure	BP	1
bark	GO:0034498	1	0.982413	0	2	early endosome to Golgi transport	BP	1
bark	GO:0034501	1	0.977246	0	3	protein localization to kinetochore	BP	1
bark	GO:0034504	1	0.9911	0	1	protein localization to nucleus	BP	1
bark	GO:0034508	1	0.991471	0	1	centromere complex assembly	BP	1
bark	GO:0034517	1	0.984099	0	2	ribophagy	BP	1
bark	GO:0034551	1	0.953656	0	6	mitochondrial respiratory chain complex III assembly	BP	1
bark	GO:0034599	1	0.66634	0	52	cellular response to oxidative stress	BP	1
bark	GO:0034605	1	0.982402	0	2	cellular response to heat	BP	1
bark	GO:0034613	1	0.908141	0	12	cellular protein localization	BP	1
bark	GO:0034620	1	0.976678	0	3	cellular response to unfolded protein	BP	1
bark	GO:0034622	1	0.993035	0	1	cellular macromolecular complex assembly	BP	1
bark	GO:0034628	1	0.984975	0	2	'de novo' NAD biosynthetic process from aspartate	BP	1
bark	GO:0034631	1	0.993035	0	1	microtubule anchoring at spindle pole body	BP	1
bark	GO:0034641	1	0.968744	0	4	cellular nitrogen compound metabolic process	BP	1
bark	GO:0034645	1	0.763324	0	33	cellular macromolecule biosynthetic process	BP	1
bark	GO:0034654	1	0.914983	0	11	nucleobase-containing compound biosynthetic process	BP	1
bark	GO:0034755	1	0.979161	0	3	iron ion transmembrane transport	BP	1
bark	GO:0034757	1	0.966934	0	4	negative regulation of iron ion transport	BP	1
bark	GO:0034765	1	0.978301	0	3	regulation of ion transmembrane transport	BP	1
bark	GO:0034968	1	0.781824	0	31	histone lysine methylation	BP	1
bark	GO:0034969	1	0.945267	0	7	histone arginine methylation	BP	1
bark	GO:0034975	1	0.976583	0	3	protein folding in endoplasmic reticulum	BP	1
bark	GO:0034982	1	0.992636	0	1	mitochondrial protein processing	BP	1
bark	GO:0035023	1	0.982405	0	2	regulation of Rho protein signal transduction	BP	1
bark	GO:0035065	1	0.993035	0	1	regulation of histone acetylation	BP	1
bark	GO:0035066	1	0.935171	0	8	positive regulation of histone acetylation	BP	1
bark	GO:0035067	1	0.983116	0	2	negative regulation of histone acetylation	BP	1
bark	GO:0035194	1	0.959158	0	5	posttranscriptional gene silencing by RNA	BP	1
bark	GO:0035196	1	0.978694	0	3	production of miRNAs involved in gene silencing by miRNA	BP	1
bark	GO:0035235	1	0.844155	0	21	ionotropic glutamate receptor signaling pathway	BP	1
bark	GO:0035246	1	0.991571	0	1	peptidyl-arginine N-methylation	BP	1
bark	GO:0035265	1	0.971281	0	4	organ growth	BP	1
bark	GO:0035269	1	0.92043	0	10	protein O-linked mannosylation	BP	1
bark	GO:0035279	1	0.992507	0	1	mRNA cleavage involved in gene silencing by miRNA	BP	1
bark	GO:0035281	1	0.991381	0	1	pre-miRNA export from nucleus	BP	1
bark	GO:0035303	1	0.991556	0	1	regulation of dephosphorylation	BP	1
bark	GO:0035304	1	0.991556	0	1	regulation of protein dephosphorylation	BP	1
bark	GO:0035307	1	0.993035	0	1	positive regulation of protein dephosphorylation	BP	1
bark	GO:0035335	1	0.770224	0	33	peptidyl-tyrosine dephosphorylation	BP	1
bark	GO:0035336	1	0.967955	0	4	long-chain fatty-acyl-CoA metabolic process	BP	1
bark	GO:0035344	1	0.985605	0	2	hypoxanthine transport	BP	1
bark	GO:0035349	1	0.985636	0	2	coenzyme A transmembrane transport	BP	1
bark	GO:0035404	1	0.984088	0	2	histone-serine phosphorylation	BP	1
bark	GO:0035428	1	0.977754	0	3	hexose transmembrane transport	BP	1
bark	GO:0035434	1	0.947483	0	7	copper ion transmembrane transport	BP	1
bark	GO:0035435	1	0.962356	0	5	phosphate ion transmembrane transport	BP	1
bark	GO:0035436	1	0.992837	0	1	triose phosphate transmembrane transport	BP	1
bark	GO:0035445	1	0.991925	0	1	borate transmembrane transport	BP	1
bark	GO:0035493	1	0.985895	0	2	SNARE complex assembly	BP	1
bark	GO:0035494	1	0.967688	0	4	SNARE complex disassembly	BP	1
bark	GO:0035542	1	0.959774	0	5	regulation of SNARE complex assembly	BP	1
bark	GO:0035556	1	0.288761	0	155	intracellular signal transduction	BP	1
bark	GO:0035600	1	0.983785	0	2	tRNA methylthiolation	BP	1
bark	GO:0035674	1	0.993029	0	1	tricarboxylic acid transmembrane transport	BP	1
bark	GO:0035690	1	0.993035	0	1	cellular response to drug	BP	1
bark	GO:0035721	1	0.992006	0	1	intraciliary retrograde transport	BP	1
bark	GO:0035725	1	0.898182	0	13	sodium ion transmembrane transport	BP	1
bark	GO:0035786	1	0.959889	0	5	protein complex oligomerization	BP	1
bark	GO:0035864	1	0.991188	0	1	response to potassium ion	BP	1
bark	GO:0035970	1	0.991032	0	1	peptidyl-threonine dephosphorylation	BP	1
bark	GO:0035999	1	0.865117	0	18	tetrahydrofolate interconversion	BP	1
bark	GO:0036065	1	0.955059	0	6	fucosylation	BP	1
bark	GO:0036066	1	0.983518	0	2	protein O-linked fucosylation	BP	1
bark	GO:0036071	1	0.983406	0	2	N-glycan fucosylation	BP	1
bark	GO:0036091	1	0.993035	0	1	positive regulation of transcription from RNA polymerase II promoter in response to oxidative stress	BP	1
bark	GO:0036092	1	0.959411	0	5	phosphatidylinositol-3-phosphate biosynthetic process	BP	1
bark	GO:0036101	1	0.992877	0	1	leukotriene B4 catabolic process	BP	1
bark	GO:0036172	1	0.993035	0	1	thiamine salvage	BP	1
bark	GO:0036228	1	0.977462	0	3	protein targeting to nuclear inner membrane	BP	1
bark	GO:0036258	1	0.984499	0	2	multivesicular body assembly	BP	1
bark	GO:0036265	1	0.93626	0	8	RNA (guanine-N7)-methylation	BP	1
bark	GO:0036283	1	0.993035	0	1	positive regulation of transcription factor import into nucleus in response to oxidative stress	BP	1
bark	GO:0036289	1	0.985934	0	2	peptidyl-serine autophosphorylation	BP	1
bark	GO:0036297	1	0.984437	0	2	interstrand cross-link repair	BP	1
bark	GO:0036503	1	0.993035	0	1	ERAD pathway	BP	1
bark	GO:0038083	1	0.985934	0	2	peptidyl-tyrosine autophosphorylation	BP	1
bark	GO:0038203	1	0.982292	0	2	TORC2 signaling	BP	1
bark	GO:0040007	1	0.935704	0	8	growth	BP	1
bark	GO:0040009	1	0.992577	0	1	regulation of growth rate	BP	1
bark	GO:0040011	1	0.991615	0	1	locomotion	BP	1
bark	GO:0040019	1	0.991632	0	1	positive regulation of embryonic development	BP	1
bark	GO:0040029	1	0.982396	0	2	regulation of gene expression, epigenetic	BP	1
bark	GO:0040034	1	0.983078	0	2	regulation of development, heterochronic	BP	1
bark	GO:0040035	1	0.991107	0	1	hermaphrodite genitalia development	BP	1
bark	GO:0040039	1	0.991107	0	1	inductive cell migration	BP	1
bark	GO:0042023	1	0.960983	0	5	DNA endoreduplication	BP	1
bark	GO:0042026	1	0.90988	0	12	protein refolding	BP	1
bark	GO:0042127	1	0.951554	0	6	regulation of cell proliferation	BP	1
bark	GO:0042128	1	0.963482	0	5	nitrate assimilation	BP	1
bark	GO:0042144	1	0.973647	0	3	vacuole fusion, non-autophagic	BP	1
bark	GO:0042147	1	0.806336	0	26	retrograde transport, endosome to Golgi	BP	1
bark	GO:0042148	1	0.951258	0	6	strand invasion	BP	1
bark	GO:0042149	1	0.982444	0	2	cellular response to glucose starvation	BP	1
bark	GO:0042176	1	0.974501	0	3	regulation of protein catabolic process	BP	1
bark	GO:0042218	1	0.94514	0	7	1-aminocyclopropane-1-carboxylate biosynthetic process	BP	1
bark	GO:0042221	1	0.985919	0	2	response to chemical	BP	1
bark	GO:0042254	1	0.685478	0	50	ribosome biogenesis	BP	1
bark	GO:0042255	1	0.9923	0	1	ribosome assembly	BP	1
bark	GO:0042256	1	0.950959	0	6	mature ribosome assembly	BP	1
bark	GO:0042273	1	0.901679	0	13	ribosomal large subunit biogenesis	BP	1
bark	GO:0042274	1	0.749154	0	37	ribosomal small subunit biogenesis	BP	1
bark	GO:0042325	1	0.991426	0	1	regulation of phosphorylation	BP	1
bark	GO:0042335	1	0.958927	0	5	cuticle development	BP	1
bark	GO:0042343	1	0.991531	0	1	indole glucosinolate metabolic process	BP	1
bark	GO:0042350	1	0.991717	0	1	GDP-L-fucose biosynthetic process	BP	1
bark	GO:0042372	1	0.983557	0	2	phylloquinone biosynthetic process	BP	1
bark	GO:0042391	1	0.780631	0	30	regulation of membrane potential	BP	1
bark	GO:0042398	1	0.992975	0	1	cellular modified amino acid biosynthetic process	BP	1
bark	GO:0042407	1	0.967514	0	4	cristae formation	BP	1
bark	GO:0042438	1	0.974836	0	3	melanin biosynthetic process	BP	1
bark	GO:0042450	1	0.984344	0	2	arginine biosynthetic process via ornithine	BP	1
bark	GO:0042538	1	0.876579	0	17	hyperosmotic salinity response	BP	1
bark	GO:0042542	1	0.952404	0	6	response to hydrogen peroxide	BP	1
bark	GO:0042545	1	0.598016	0	64	cell wall modification	BP	1
bark	GO:0042546	1	0.771132	0	33	cell wall biogenesis	BP	1
bark	GO:0042548	1	0.99137	0	1	regulation of photosynthesis, light reaction	BP	1
bark	GO:0042549	1	0.973497	0	3	photosystem II stabilization	BP	1
bark	GO:0042558	1	0.985432	0	2	pteridine-containing compound metabolic process	BP	1
bark	GO:0042594	1	0.906902	0	12	response to starvation	BP	1
bark	GO:0042631	1	0.991548	0	1	cellular response to water deprivation	BP	1
bark	GO:0042726	1	0.992432	0	1	flavin-containing compound metabolic process	BP	1
bark	GO:0042732	1	0.992909	0	1	D-xylose metabolic process	BP	1
bark	GO:0042742	1	0.616803	0	60	defense response to bacterium	BP	1
bark	GO:0042752	1	0.968628	0	4	regulation of circadian rhythm	BP	1
bark	GO:0042753	1	0.977352	0	3	positive regulation of circadian rhythm	BP	1
bark	GO:0042761	1	0.984567	0	2	very long-chain fatty acid biosynthetic process	BP	1
bark	GO:0042766	1	0.991006	0	1	nucleosome mobilization	BP	1
bark	GO:0042770	1	0.992759	0	1	signal transduction in response to DNA damage	BP	1
bark	GO:0042773	1	0.924768	0	9	ATP synthesis coupled electron transport	BP	1
bark	GO:0042776	1	0.901099	0	13	mitochondrial ATP synthesis coupled proton transport	BP	1
bark	GO:0042779	1	0.991083	0	1	tRNA 3'-trailer cleavage	BP	1
bark	GO:0042790	1	0.991093	0	1	transcription of nuclear large rRNA transcript from RNA polymerase I promoter	BP	1
bark	GO:0042793	1	0.91875	0	11	transcription from plastid promoter	BP	1
bark	GO:0042794	1	0.992626	0	1	rRNA transcription from plastid promoter	BP	1
bark	GO:0042795	1	0.991142	0	1	snRNA transcription from RNA polymerase II promoter	BP	1
bark	GO:0042796	1	0.991142	0	1	snRNA transcription from RNA polymerase III promoter	BP	1
bark	GO:0042814	1	0.983264	0	2	monopolar cell growth	BP	1
bark	GO:0042816	1	0.977682	0	3	vitamin B6 metabolic process	BP	1
bark	GO:0042819	1	0.935351	0	8	vitamin B6 biosynthetic process	BP	1
bark	GO:0042823	1	0.919937	0	10	pyridoxal phosphate biosynthetic process	BP	1
bark	GO:0042866	1	0.979248	0	3	pyruvate biosynthetic process	BP	1
bark	GO:0042868	1	0.991307	0	1	antisense RNA metabolic process	BP	1
bark	GO:0042908	1	0.946015	0	7	xenobiotic transport	BP	1
bark	GO:0042981	1	0.97495	0	3	regulation of apoptotic process	BP	1
bark	GO:0042989	1	0.960714	0	5	sequestering of actin monomers	BP	1
bark	GO:0042991	1	0.98345	0	2	transcription factor import into nucleus	BP	1
bark	GO:0043001	1	0.975646	0	3	Golgi to plasma membrane protein transport	BP	1
bark	GO:0043044	1	0.966167	0	4	ATP-dependent chromatin remodeling	BP	1
bark	GO:0043066	1	0.992031	0	1	negative regulation of apoptotic process	BP	1
bark	GO:0043067	1	0.952663	0	6	regulation of programmed cell death	BP	1
bark	GO:0043068	1	0.991353	0	1	positive regulation of programmed cell death	BP	1
bark	GO:0043069	1	0.992842	0	1	negative regulation of programmed cell death	BP	1
bark	GO:0043085	1	0.865673	0	18	positive regulation of catalytic activity	BP	1
bark	GO:0043086	1	0.445543	0	103	negative regulation of catalytic activity	BP	1
bark	GO:0043087	1	0.968451	0	4	regulation of GTPase activity	BP	1
bark	GO:0043090	1	0.920449	0	11	amino acid import	BP	1
bark	GO:0043091	1	0.962566	0	5	L-arginine import	BP	1
bark	GO:0043097	1	0.930962	0	9	pyrimidine nucleoside salvage	BP	1
bark	GO:0043103	1	0.992012	0	1	hypoxanthine salvage	BP	1
bark	GO:0043132	1	0.975646	0	3	NAD transport	BP	1
bark	GO:0043137	1	0.96728	0	4	DNA replication, removal of RNA primer	BP	1
bark	GO:0043157	1	0.992666	0	1	response to cation stress	BP	1
bark	GO:0043161	1	0.307906	0	149	proteasome-mediated ubiquitin-dependent protein catabolic process	BP	1
bark	GO:0043170	1	0.755314	0	34	macromolecule metabolic process	BP	1
bark	GO:0043171	1	0.967804	0	4	peptide catabolic process	BP	1
bark	GO:0043248	1	0.9103	0	12	proteasome assembly	BP	1
bark	GO:0043328	1	0.972029	0	4	protein targeting to vacuole involved in ubiquitin-dependent protein catabolic process via the multivesicular body sorting pathway	BP	1
bark	GO:0043419	1	0.984344	0	2	urea catabolic process	BP	1
bark	GO:0043433	1	0.991054	0	1	negative regulation of sequence-specific DNA binding transcription factor activity	BP	1
bark	GO:0043447	1	0.98252	0	2	alkane biosynthetic process	BP	1
bark	GO:0043456	1	0.984437	0	2	regulation of pentose-phosphate shunt	BP	1
bark	GO:0043461	1	0.974557	0	3	proton-transporting ATP synthase complex assembly	BP	1
bark	GO:0043481	1	0.991174	0	1	anthocyanin accumulation in tissues in response to UV light	BP	1
bark	GO:0043484	1	0.985683	0	2	regulation of RNA splicing	BP	1
bark	GO:0043486	1	0.910014	0	12	histone exchange	BP	1
bark	GO:0043547	1	0.501141	0	86	positive regulation of GTPase activity	BP	1
bark	GO:0043550	1	0.968771	0	4	regulation of lipid kinase activity	BP	1
bark	GO:0043562	1	0.946135	0	7	cellular response to nitrogen levels	BP	1
bark	GO:0043570	1	0.962088	0	5	maintenance of DNA repeat elements	BP	1
bark	GO:0043609	1	0.991342	0	1	regulation of carbon utilization	BP	1
bark	GO:0043622	1	0.951274	0	6	cortical microtubule organization	BP	1
bark	GO:0043631	1	0.98255	0	2	RNA polyadenylation	BP	1
bark	GO:0043666	1	0.983981	0	2	regulation of phosphoprotein phosphatase activity	BP	1
bark	GO:0043686	1	0.98448	0	2	co-translational protein modification	BP	1
bark	GO:0043687	1	0.98268	0	2	post-translational protein modification	BP	1
bark	GO:0043709	1	0.993	0	1	cell adhesion involved in single-species biofilm formation	BP	1
bark	GO:0043710	1	0.993	0	1	cell adhesion involved in multi-species biofilm formation	BP	1
bark	GO:0043928	1	0.967467	0	4	exonucleolytic nuclear-transcribed mRNA catabolic process involved in deadenylation-dependent decay	BP	1
bark	GO:0043949	1	0.9911	0	1	regulation of cAMP-mediated signaling	BP	1
bark	GO:0043953	1	0.976562	0	3	protein transport by the Tat complex	BP	1
bark	GO:0043966	1	0.991307	0	1	histone H3 acetylation	BP	1
bark	GO:0043967	1	0.962735	0	5	histone H4 acetylation	BP	1
bark	GO:0043968	1	0.991229	0	1	histone H2A acetylation	BP	1
bark	GO:0043985	1	0.983607	0	2	histone H4-R3 methylation	BP	1
bark	GO:0044005	1	0.991575	0	1	induction by symbiont in host of tumor, nodule, or growth	BP	1
bark	GO:0044085	1	0.973295	0	3	cellular component biogenesis	BP	1
bark	GO:0044090	1	0.983189	0	2	positive regulation of vacuole organization	BP	1
bark	GO:0044205	1	0.951997	0	6	'de novo' UMP biosynthetic process	BP	1
bark	GO:0044206	1	0.975945	0	3	UMP salvage	BP	1
bark	GO:0044208	1	0.970298	0	4	'de novo' AMP biosynthetic process	BP	1
bark	GO:0044209	1	0.99229	0	1	AMP salvage	BP	1
bark	GO:0044210	1	0.961738	0	5	'de novo' CTP biosynthetic process	BP	1
bark	GO:0044211	1	0.975945	0	3	CTP salvage	BP	1
bark	GO:0044248	1	0.982573	0	2	cellular catabolic process	BP	1
bark	GO:0044249	1	0.98247	0	2	cellular biosynthetic process	BP	1
bark	GO:0044255	1	0.87646	0	16	cellular lipid metabolic process	BP	1
bark	GO:0044260	1	0.673546	0	49	cellular macromolecule metabolic process	BP	1
bark	GO:0044262	1	0.984022	0	2	cellular carbohydrate metabolic process	BP	1
bark	GO:0044265	1	0.993035	0	1	cellular macromolecule catabolic process	BP	1
bark	GO:0044267	1	0.736907	0	39	cellular protein metabolic process	BP	1
bark	GO:0044271	1	0.890308	0	14	cellular nitrogen compound biosynthetic process	BP	1
bark	GO:0044275	1	0.991281	0	1	cellular carbohydrate catabolic process	BP	1
bark	GO:0044281	1	0.965438	0	4	small molecule metabolic process	BP	1
bark	GO:0044283	1	0.992847	0	1	small molecule biosynthetic process	BP	1
bark	GO:0044375	1	0.951372	0	6	regulation of peroxisome size	BP	1
bark	GO:0044419	1	0.983095	0	2	interspecies interaction between organisms	BP	1
bark	GO:0044571	1	0.953605	0	6	[2Fe-2S] cluster assembly	BP	1
bark	GO:0044699	1	0.756817	0	35	single-organism process	BP	1
bark	GO:0044702	1	0.991279	0	1	single organism reproductive process	BP	1
bark	GO:0044707	1	0.985839	0	2	single-multicellular organism process	BP	1
bark	GO:0044711	1	0.991329	0	1	single-organism biosynthetic process	BP	1
bark	GO:0044723	1	0.991611	0	1	single-organism carbohydrate metabolic process	BP	1
bark	GO:0044763	1	0.886877	0	15	single-organism cellular process	BP	1
bark	GO:0044765	1	0.96368	0	5	single-organism transport	BP	1
bark	GO:0044767	1	0.962346	0	5	single-organism developmental process	BP	1
bark	GO:0044773	1	0.984227	0	2	mitotic DNA damage checkpoint	BP	1
bark	GO:0044774	1	0.991473	0	1	mitotic DNA integrity checkpoint	BP	1
bark	GO:0044804	1	0.87904	0	16	nucleophagy	BP	1
bark	GO:0044806	1	0.993035	0	1	G-quadruplex DNA unwinding	BP	1
bark	GO:0044810	1	0.993035	0	1	Dma1-dependent checkpoint	BP	1
bark	GO:0044818	1	0.991131	0	1	mitotic G2/M transition checkpoint	BP	1
bark	GO:0044845	1	0.98418	0	2	chain elongation of O-linked mannose residue	BP	1
bark	GO:0045003	1	0.991761	0	1	double-strand break repair via synthesis-dependent strand annealing	BP	1
bark	GO:0045004	1	0.99145	0	1	DNA replication proofreading	BP	1
bark	GO:0045017	1	0.985452	0	2	glycerolipid biosynthetic process	BP	1
bark	GO:0045022	1	0.991196	0	1	early endosome to late endosome transport	BP	1
bark	GO:0045036	1	0.992159	0	1	protein targeting to chloroplast	BP	1
bark	GO:0045037	1	0.929723	0	9	protein import into chloroplast stroma	BP	1
bark	GO:0045038	1	0.968488	0	4	protein import into chloroplast thylakoid membrane	BP	1
bark	GO:0045039	1	0.953953	0	6	protein import into mitochondrial inner membrane	BP	1
bark	GO:0045040	1	0.928406	0	10	protein import into mitochondrial outer membrane	BP	1
bark	GO:0045041	1	0.968202	0	4	protein import into mitochondrial intermembrane space	BP	1
bark	GO:0045047	1	0.968717	0	4	protein targeting to ER	BP	1
bark	GO:0045048	1	0.968166	0	4	protein insertion into ER membrane	BP	1
bark	GO:0045053	1	0.950828	0	6	protein retention in Golgi apparatus	BP	1
bark	GO:0045056	1	0.991223	0	1	transcytosis	BP	1
bark	GO:0045087	1	0.888334	0	14	innate immune response	BP	1
bark	GO:0045088	1	0.993035	0	1	regulation of innate immune response	BP	1
bark	GO:0045116	1	0.89742	0	14	protein neddylation	BP	1
bark	GO:0045128	1	0.976805	0	3	negative regulation of reciprocal meiotic recombination	BP	1
bark	GO:0045132	1	0.985796	0	2	meiotic chromosome segregation	BP	1
bark	GO:0045141	1	0.991008	0	1	meiotic telomere clustering	BP	1
bark	GO:0045143	1	0.985934	0	2	homologous chromosome segregation	BP	1
bark	GO:0045165	1	0.992755	0	1	cell fate commitment	BP	1
bark	GO:0045227	1	0.982943	0	2	capsule polysaccharide biosynthetic process	BP	1
bark	GO:0045324	1	0.960572	0	5	late endosome to vacuole transport	BP	1
bark	GO:0045332	1	0.867895	0	17	phospholipid translocation	BP	1
bark	GO:0045333	1	0.982999	0	2	cellular respiration	BP	1
bark	GO:0045337	1	0.991299	0	1	farnesyl diphosphate biosynthetic process	BP	1
bark	GO:0045338	1	0.992736	0	1	farnesyl diphosphate metabolic process	BP	1
bark	GO:0045487	1	0.963803	0	5	gibberellin catabolic process	BP	1
bark	GO:0045489	1	0.854095	0	19	pectin biosynthetic process	BP	1
bark	GO:0045490	1	0.526726	0	80	pectin catabolic process	BP	1
bark	GO:0045492	1	0.878842	0	17	xylan biosynthetic process	BP	1
bark	GO:0045493	1	0.90404	0	13	xylan catabolic process	BP	1
bark	GO:0045595	1	0.968771	0	4	regulation of cell differentiation	BP	1
bark	GO:0045597	1	0.9612	0	5	positive regulation of cell differentiation	BP	1
bark	GO:0045604	1	0.98464	0	2	regulation of epidermal cell differentiation	BP	1
bark	GO:0045717	1	0.9918	0	1	negative regulation of fatty acid biosynthetic process	BP	1
bark	GO:0045719	1	0.991054	0	1	negative regulation of glycogen biosynthetic process	BP	1
bark	GO:0045727	1	0.975646	0	3	positive regulation of translation	BP	1
bark	GO:0045732	1	0.991731	0	1	positive regulation of protein catabolic process	BP	1
bark	GO:0045737	1	0.920329	0	10	positive regulation of cyclin-dependent protein serine/threonine kinase activity	BP	1
bark	GO:0045739	1	0.991279	0	1	positive regulation of DNA repair	BP	1
bark	GO:0045747	1	0.978614	0	3	positive regulation of Notch signaling pathway	BP	1
bark	GO:0045762	1	0.991067	0	1	positive regulation of adenylate cyclase activity	BP	1
bark	GO:0045793	1	0.992204	0	1	positive regulation of cell size	BP	1
bark	GO:0045824	1	0.951385	0	6	negative regulation of innate immune response	BP	1
bark	GO:0045835	1	0.968773	0	4	negative regulation of meiotic nuclear division	BP	1
bark	GO:0045836	1	0.991056	0	1	positive regulation of meiotic nuclear division	BP	1
bark	GO:0045841	1	0.99108	0	1	negative regulation of mitotic metaphase/anaphase transition	BP	1
bark	GO:0045860	1	0.967817	0	4	positive regulation of protein kinase activity	BP	1
bark	GO:0045861	1	0.986118	0	2	negative regulation of proteolysis	BP	1
bark	GO:0045892	1	0.796084	0	29	negative regulation of transcription, DNA-templated	BP	1
bark	GO:0045893	1	0.659839	0	54	positive regulation of transcription, DNA-templated	BP	1
bark	GO:0045898	1	0.991093	0	1	regulation of RNA polymerase II transcriptional preinitiation complex assembly	BP	1
bark	GO:0045899	1	0.944544	0	7	positive regulation of RNA polymerase II transcriptional preinitiation complex assembly	BP	1
bark	GO:0045900	1	0.993034	0	1	negative regulation of translational elongation	BP	1
bark	GO:0045901	1	0.879249	0	16	positive regulation of translational elongation	BP	1
bark	GO:0045903	1	0.929667	0	9	positive regulation of translational fidelity	BP	1
bark	GO:0045905	1	0.879249	0	16	positive regulation of translational termination	BP	1
bark	GO:0045910	1	0.961506	0	5	negative regulation of DNA recombination	BP	1
bark	GO:0045930	1	0.991882	0	1	negative regulation of mitotic cell cycle	BP	1
bark	GO:0045936	1	0.991054	0	1	negative regulation of phosphate metabolic process	BP	1
bark	GO:0045943	1	0.991297	0	1	positive regulation of transcription from RNA polymerase I promoter	BP	1
bark	GO:0045944	1	0.654246	0	53	positive regulation of transcription from RNA polymerase II promoter	BP	1
bark	GO:0045947	1	0.982431	0	2	negative regulation of translational initiation	BP	1
bark	GO:0045948	1	0.956945	0	6	positive regulation of translational initiation	BP	1
bark	GO:0045995	1	0.984041	0	2	regulation of embryonic development	BP	1
bark	GO:0046037	1	0.983599	0	2	GMP metabolic process	BP	1
bark	GO:0046040	1	0.985857	0	2	IMP metabolic process	BP	1
bark	GO:0046081	1	0.99286	0	1	dUTP catabolic process	BP	1
bark	GO:0046084	1	0.928262	0	9	adenine biosynthetic process	BP	1
bark	GO:0046103	1	0.992012	0	1	inosine biosynthetic process	BP	1
bark	GO:0046104	1	0.984092	0	2	thymidine metabolic process	BP	1
bark	GO:0046148	1	0.982784	0	2	pigment biosynthetic process	BP	1
bark	GO:0046166	1	0.991615	0	1	glyceraldehyde-3-phosphate biosynthetic process	BP	1
bark	GO:0046167	1	0.984886	0	2	glycerol-3-phosphate biosynthetic process	BP	1
bark	GO:0046168	1	0.968532	0	4	glycerol-3-phosphate catabolic process	BP	1
bark	GO:0046177	1	0.991739	0	1	D-gluconate catabolic process	BP	1
bark	GO:0046183	1	0.992197	0	1	L-idonate catabolic process	BP	1
bark	GO:0046274	1	0.815808	0	25	lignin catabolic process	BP	1
bark	GO:0046283	1	0.992064	0	1	anthocyanin-containing compound metabolic process	BP	1
bark	GO:0046355	1	0.968355	0	4	mannan catabolic process	BP	1
bark	GO:0046369	1	0.991435	0	1	galactose biosynthetic process	BP	1
[truncated: 21,941 more rows]

## Sheet: CC
tissue	category	over_represented_pvalue	under_represented_pvalue	numDEInCat	numInCat	term	ontology	FDR
bark	GO:0005643	2.74981e-17	1	16	91	nuclear pore	CC	4.93041e-14
bark	GO:0033179	1.58849e-07	1	6	32	proton-transporting V-type ATPase, V0 domain	CC	0.000122064
bark	GO:0005840	0.000190401	0.999953	12	434	ribosome	CC	0.0580061
bark	GO:0005739	0.000197895	0.999948	13	499	mitochondrion	CC	0.0580061
bark	GO:0022625	0.00244666	0.999482	7	232	cytosolic large ribosomal subunit	CC	0.548357
bark	GO:0000329	0.00260432	0.999946	2	10	fungal-type vacuole membrane	CC	0.560346
bark	GO:0022627	0.00578392	0.99898	5	146	cytosolic small ribosomal subunit	CC	0.863509
bark	GO:0005829	0.00587685	0.997413	17	1064	cytosol	CC	0.863509
bark	GO:0033110	0.00696523	1	1	1	Cvt vesicle membrane	CC	0.863509
bark	GO:0033503	0.00696523	1	1	1	HULC complex	CC	0.863509
bark	GO:0097505	0.00696523	1	1	1	Rad6-Rad18 complex	CC	0.863509
bark	GO:0005933	0.00887365	1	1	1	cellular bud	CC	0.863509
bark	GO:0009316	0.00892844	1	1	1	3-isopropylmalate dehydratase complex	CC	0.863509
bark	GO:0009349	0.0174767	0.999923	1	2	riboflavin synthase complex	CC	1
bark	GO:0036464	0.0175561	0.999922	1	2	cytoplasmic ribonucleoprotein granule	CC	1
bark	GO:0005826	0.0177882	0.99992	1	2	actomyosin contractile ring	CC	1
bark	GO:0005758	0.0196595	0.998707	2	28	mitochondrial intermembrane space	CC	1
bark	GO:0000421	0.0225286	0.99983	1	3	autophagosome membrane	CC	1
bark	GO:0005576	0.02979	0.990852	6	293	extracellular region	CC	1
bark	GO:0051285	0.0314755	0.999625	1	4	cell cortex of cell tip	CC	1
bark	GO:0044732	0.0315162	0.999624	1	4	mitotic spindle pole body	CC	1
bark	GO:0005782	0.0329996	0.999587	1	4	peroxisomal matrix	CC	1
bark	GO:0031224	0.0359457	0.999477	1	5	intrinsic component of membrane	CC	1
bark	GO:0000781	0.0370351	0.999445	1	5	chromosome, telomeric region	CC	1
bark	GO:0000221	0.0378454	0.99942	1	5	vacuolar proton-transporting V-type ATPase, V1 domain	CC	1
bark	GO:0005952	0.041984	0.999285	1	5	cAMP-dependent protein kinase complex	CC	1
bark	GO:0005575	0.0496874	0.998924	1	7	cellular_component	CC	1
bark	GO:0015934	0.0595272	0.992703	2	51	large ribosomal subunit	CC	1
bark	GO:0009277	0.0613798	0.998317	1	8	fungal-type cell wall	CC	1
bark	GO:0005694	0.0657812	0.991472	2	52	chromosome	CC	1
bark	GO:0005849	0.066857	0.997968	1	9	mRNA cleavage factor complex	CC	1
bark	GO:0000274	0.0684748	0.997867	1	9	mitochondrial proton-transporting ATP synthase, stator stalk	CC	1
bark	GO:0000407	0.0698061	0.997782	1	9	pre-autophagosomal structure	CC	1
bark	GO:0005874	0.0738278	0.98343	3	122	microtubule	CC	1
bark	GO:0000923	0.0740014	0.997503	1	9	equatorial microtubule organizing center	CC	1
bark	GO:0005885	0.0907875	0.996102	1	12	Arp2/3 protein complex	CC	1
bark	GO:0005794	0.09125	0.966935	5	302	Golgi apparatus	CC	1
bark	GO:0032432	0.0913564	0.996052	1	12	actin filament bundle	CC	1
bark	GO:0005853	0.0956441	0.995636	1	13	eukaryotic translation elongation factor 1 complex	CC	1
bark	GO:0051286	0.0995051	0.99527	1	13	cell tip	CC	1
bark	GO:0000786	0.113113	0.979897	2	73	nucleosome	CC	1
bark	GO:0030479	0.121695	0.992757	1	16	actin cortical patch	CC	1
bark	GO:0045261	0.148054	0.989031	1	20	proton-transporting ATP synthase complex, catalytic core F(1)	CC	1
bark	GO:0005743	0.148855	0.968821	2	87	mitochondrial inner membrane	CC	1
bark	GO:0009535	0.153344	0.952895	3	173	chloroplast thylakoid membrane	CC	1
bark	GO:0071944	0.159482	0.987132	1	23	cell periphery	CC	1
bark	GO:0005665	0.179428	0.983502	1	26	DNA-directed RNA polymerase II, core complex	CC	1
bark	GO:0044464	0.191902	0.981009	1	27	cell part	CC	1
bark	GO:0030126	0.193451	0.980689	1	27	COPI vesicle coat	CC	1
bark	GO:0005852	0.204783	0.978234	1	28	eukaryotic translation initiation factor 3 complex	CC	1
bark	GO:0005681	0.216682	0.975433	1	31	spliceosomal complex	CC	1
bark	GO:0016282	0.237014	0.970305	1	33	eukaryotic 43S preinitiation complex	CC	1
bark	GO:0000148	0.259551	0.96397	1	36	1,3-beta-D-glucan synthase complex	CC	1
bark	GO:0033290	0.263081	0.962903	1	37	eukaryotic 48S preinitiation complex	CC	1
bark	GO:0044444	0.266457	0.961841	1	39	cytoplasmic part	CC	1
bark	GO:0019898	0.291695	0.9537	1	42	extrinsic component of membrane	CC	1
bark	GO:0009522	0.300804	0.950477	1	46	photosystem I	CC	1
bark	GO:0016020	0.307058	0.773868	18	1984	membrane	CC	1
bark	GO:0010287	0.335471	0.9373	1	53	plastoglobule	CC	1
bark	GO:0005871	0.373181	0.920985	1	57	kinesin complex	CC	1
bark	GO:0005783	0.407973	0.797707	3	289	endoplasmic reticulum	CC	1
bark	GO:0016021	0.42783	0.627247	59	7258	integral component of membrane	CC	1
bark	GO:0005789	0.444301	0.808744	2	191	endoplasmic reticulum membrane	CC	1
bark	GO:0005737	0.492371	0.633862	10	1205	cytoplasm	CC	1
bark	GO:0000139	0.633077	0.736777	1	124	Golgi membrane	CC	1
bark	GO:0005618	0.635796	0.635069	2	269	cell wall	CC	1
bark	GO:0005773	0.726219	0.630479	1	161	vacuole	CC	1
bark	GO:0005634	0.780842	0.299535	16	2375	nucleus	CC	1
bark	GO:0009941	0.784533	0.548184	1	193	chloroplast envelope	CC	1
bark	GO:0043231	0.822117	0.486974	1	212	intracellular membrane-bounded organelle	CC	1
bark	GO:0005622	0.826499	0.343869	3	559	intracellular	CC	1
bark	GO:0005887	0.866596	0.40393	1	250	integral component of plasma membrane	CC	1
bark	GO:0005886	0.99984	0.00158089	1	1083	plasma membrane	CC	1
bark	GO:0000015	1	0.916785	0	11	phosphopyruvate hydratase complex	CC	1
bark	GO:0000110	1	0.992017	0	1	nucleotide-excision repair factor 1 complex	CC	1
bark	GO:0000111	1	0.991253	0	1	nucleotide-excision repair factor 2 complex	CC	1
bark	GO:0000112	1	0.991115	0	1	nucleotide-excision repair factor 3 complex	CC	1
bark	GO:0000118	1	0.9302	0	9	histone deacetylase complex	CC	1
bark	GO:0000120	1	0.938722	0	8	RNA polymerase I transcription factor complex	CC	1
bark	GO:0000123	1	0.753893	0	36	histone acetyltransferase complex	CC	1
bark	GO:0000124	1	0.964125	0	5	SAGA complex	CC	1
bark	GO:0000126	1	0.974656	0	3	transcription factor TFIIIB complex	CC	1
bark	GO:0000131	1	0.984197	0	2	incipient cellular bud site	CC	1
bark	GO:0000142	1	0.925103	0	10	cellular bud neck contractile ring	CC	1
bark	GO:0000144	1	0.982157	0	2	cellular bud neck septin ring	CC	1
bark	GO:0000145	1	0.784468	0	30	exocyst	CC	1
bark	GO:0000151	1	0.813491	0	26	ubiquitin ligase complex	CC	1
bark	GO:0000153	1	0.991911	0	1	cytoplasmic ubiquitin ligase complex	CC	1
bark	GO:0000159	1	0.768229	0	31	protein phosphatase type 2A complex	CC	1
bark	GO:0000164	1	0.961956	0	5	protein phosphatase type 1 complex	CC	1
bark	GO:0000172	1	0.992044	0	1	ribonuclease MRP complex	CC	1
bark	GO:0000176	1	0.860153	0	19	nuclear exosome (RNase complex)	CC	1
bark	GO:0000177	1	0.89377	0	14	cytoplasmic exosome (RNase complex)	CC	1
bark	GO:0000178	1	0.984264	0	2	exosome (RNase complex)	CC	1
bark	GO:0000220	1	0.878921	0	16	vacuolar proton-transporting V-type ATPase, V0 domain	CC	1
bark	GO:0000228	1	0.91301	0	11	nuclear chromosome	CC	1
bark	GO:0000243	1	0.915869	0	11	commitment complex	CC	1
bark	GO:0000275	1	0.936633	0	8	mitochondrial proton-transporting ATP synthase complex, catalytic core F(1)	CC	1
bark	GO:0000276	1	0.877524	0	17	mitochondrial proton-transporting ATP synthase complex, coupling factor F(o)	CC	1
bark	GO:0000307	1	0.912094	0	11	cyclin-dependent protein kinase holoenzyme complex	CC	1
bark	GO:0000312	1	0.993035	0	1	plastid small ribosomal subunit	CC	1
bark	GO:0000323	1	0.985895	0	2	lytic vacuole	CC	1
bark	GO:0000324	1	0.984107	0	2	fungal-type vacuole	CC	1
bark	GO:0000325	1	0.864213	0	18	plant-type vacuole	CC	1
bark	GO:0000326	1	0.959035	0	5	protein storage vacuole	CC	1
bark	GO:0000328	1	0.993035	0	1	fungal-type vacuole lumen	CC	1
bark	GO:0000333	1	0.992338	0	1	telomerase catalytic core complex	CC	1
bark	GO:0000347	1	0.94005	0	8	THO complex	CC	1
bark	GO:0000408	1	0.982801	0	2	EKC/KEOPS complex	CC	1
bark	GO:0000417	1	0.991107	0	1	HIR complex	CC	1
bark	GO:0000419	1	0.993035	0	1	DNA-directed RNA polymerase V complex	CC	1
bark	GO:0000427	1	0.983425	0	2	plastid-encoded plastid RNA polymerase complex	CC	1
bark	GO:0000439	1	0.945294	0	7	core TFIIH complex	CC	1
bark	GO:0000445	1	0.984922	0	2	THO complex part of transcription export complex	CC	1
bark	GO:0000446	1	0.992339	0	1	nucleoplasmic THO complex	CC	1
bark	GO:0000502	1	0.851001	0	21	proteasome complex	CC	1
bark	GO:0000506	1	0.976695	0	3	glycosylphosphatidylinositol-N-acetylglucosaminyltransferase (GPI-GnT) complex	CC	1
bark	GO:0000775	1	0.927838	0	9	chromosome, centromeric region	CC	1
bark	GO:0000776	1	0.945036	0	7	kinetochore	CC	1
bark	GO:0000777	1	0.985196	0	2	condensed chromosome kinetochore	CC	1
bark	GO:0000778	1	0.954259	0	6	condensed nuclear chromosome kinetochore	CC	1
bark	GO:0000779	1	0.985656	0	2	condensed chromosome, centromeric region	CC	1
bark	GO:0000780	1	0.977078	0	3	condensed nuclear chromosome, centromeric region	CC	1
bark	GO:0000783	1	0.883438	0	15	nuclear telomere cap complex	CC	1
bark	GO:0000784	1	0.916833	0	11	nuclear chromosome, telomeric region	CC	1
bark	GO:0000785	1	0.886694	0	15	chromatin	CC	1
bark	GO:0000788	1	0.934184	0	9	nuclear nucleosome	CC	1
bark	GO:0000790	1	0.821452	0	26	nuclear chromatin	CC	1
bark	GO:0000792	1	0.992921	0	1	heterochromatin	CC	1
bark	GO:0000793	1	0.985113	0	2	condensed chromosome	CC	1
bark	GO:0000794	1	0.974847	0	3	condensed nuclear chromosome	CC	1
bark	GO:0000795	1	0.941624	0	7	synaptonemal complex	CC	1
bark	GO:0000796	1	0.959928	0	5	condensin complex	CC	1
bark	GO:0000799	1	0.985656	0	2	nuclear condensin complex	CC	1
bark	GO:0000808	1	0.985493	0	2	origin recognition complex	CC	1
bark	GO:0000811	1	0.993029	0	1	GINS complex	CC	1
bark	GO:0000812	1	0.909141	0	12	Swr1 complex	CC	1
bark	GO:0000813	1	0.986099	0	2	ESCRT I complex	CC	1
bark	GO:0000814	1	0.985732	0	2	ESCRT II complex	CC	1
bark	GO:0000818	1	0.993035	0	1	nuclear MIS12/MIND complex	CC	1
bark	GO:0000836	1	0.992181	0	1	Hrd1p ubiquitin ligase complex	CC	1
bark	GO:0000837	1	0.984099	0	2	Doa10p ubiquitin ligase complex	CC	1
bark	GO:0000839	1	0.984099	0	2	Hrd1p ubiquitin ligase ERAD-L complex	CC	1
bark	GO:0000922	1	0.920493	0	10	spindle pole	CC	1
bark	GO:0000930	1	0.935047	0	8	gamma-tubulin complex	CC	1
bark	GO:0000932	1	0.705755	0	44	cytoplasmic mRNA processing body	CC	1
bark	GO:0000938	1	0.982966	0	2	GARP complex	CC	1
bark	GO:0000940	1	0.992953	0	1	condensed chromosome outer kinetochore	CC	1
bark	GO:0000974	1	0.930268	0	9	Prp19 complex	CC	1
bark	GO:0001400	1	0.993035	0	1	mating projection base	CC	1
bark	GO:0001401	1	0.991034	0	1	mitochondrial sorting and assembly machinery complex	CC	1
bark	GO:0001411	1	0.931645	0	9	hyphal tip	CC	1
bark	GO:0001527	1	0.974265	0	3	microfibril	CC	1
bark	GO:0005578	1	0.966927	0	4	proteinaceous extracellular matrix	CC	1
bark	GO:0005615	1	0.681003	0	47	extracellular space	CC	1
bark	GO:0005621	1	0.984407	0	2	cellular bud scar	CC	1
bark	GO:0005623	1	0.558093	0	74	cell	CC	1
bark	GO:0005628	1	0.925103	0	10	prospore membrane	CC	1
bark	GO:0005635	1	0.844116	0	21	nuclear envelope	CC	1
bark	GO:0005639	1	0.966552	0	4	integral component of nuclear inner membrane	CC	1
bark	GO:0005654	1	0.819737	0	24	nucleoplasm	CC	1
bark	GO:0005655	1	0.897806	0	14	nucleolar ribonuclease P complex	CC	1
bark	GO:0005657	1	0.977208	0	3	replication fork	CC	1
bark	GO:0005658	1	0.986107	0	2	alpha DNA polymerase:primase complex	CC	1
bark	GO:0005662	1	0.98379	0	2	DNA replication factor A complex	CC	1
bark	GO:0005663	1	0.884183	0	15	DNA replication factor C complex	CC	1
bark	GO:0005664	1	0.992755	0	1	nuclear origin of replication recognition complex	CC	1
bark	GO:0005666	1	0.80561	0	28	DNA-directed RNA polymerase III complex	CC	1
bark	GO:0005667	1	0.764359	0	34	transcription factor complex	CC	1
bark	GO:0005668	1	0.991824	0	1	RNA polymerase transcription factor SL1 complex	CC	1
bark	GO:0005669	1	0.939846	0	8	transcription factor TFIID complex	CC	1
bark	GO:0005672	1	0.968643	0	4	transcription factor TFIIA complex	CC	1
bark	GO:0005673	1	0.992321	0	1	transcription factor TFIIE complex	CC	1
bark	GO:0005674	1	0.991505	0	1	transcription factor TFIIF complex	CC	1
bark	GO:0005675	1	0.960177	0	5	holo TFIIH complex	CC	1
bark	GO:0005677	1	0.96786	0	4	chromatin silencing complex	CC	1
bark	GO:0005680	1	0.917129	0	11	anaphase-promoting complex	CC	1
bark	GO:0005682	1	0.930266	0	9	U5 snRNP	CC	1
bark	GO:0005684	1	0.969284	0	4	U2-type spliceosomal complex	CC	1
bark	GO:0005685	1	0.837098	0	22	U1 snRNP	CC	1
bark	GO:0005686	1	0.860748	0	19	U2 snRNP	CC	1
bark	GO:0005687	1	0.960962	0	5	U4 snRNP	CC	1
bark	GO:0005688	1	0.948142	0	7	U6 snRNP	CC	1
bark	GO:0005689	1	0.900643	0	13	U12-type spliceosomal complex	CC	1
bark	GO:0005690	1	0.992174	0	1	U4atac snRNP	CC	1
bark	GO:0005712	1	0.982911	0	2	chiasma	CC	1
bark	GO:0005719	1	0.978035	0	3	nuclear euchromatin	CC	1
bark	GO:0005720	1	0.991569	0	1	nuclear heterochromatin	CC	1
bark	GO:0005730	1	0.347548	0	134	nucleolus	CC	1
bark	GO:0005732	1	0.926234	0	10	small nucleolar ribonucleoprotein complex	CC	1
bark	GO:0005736	1	0.84994	0	22	DNA-directed RNA polymerase I complex	CC	1
bark	GO:0005740	1	0.969874	0	4	mitochondrial envelope	CC	1
bark	GO:0005741	1	0.829425	0	25	mitochondrial outer membrane	CC	1
bark	GO:0005742	1	0.903035	0	13	mitochondrial outer membrane translocase complex	CC	1
bark	GO:0005744	1	0.905191	0	13	mitochondrial inner membrane presequence translocase complex	CC	1
bark	GO:0005746	1	0.97444	0	3	mitochondrial respiratory chain	CC	1
bark	GO:0005747	1	0.81244	0	26	mitochondrial respiratory chain complex I	CC	1
bark	GO:0005749	1	0.992994	0	1	mitochondrial respiratory chain complex II, succinate dehydrogenase complex (ubiquinone)	CC	1
bark	GO:0005750	1	0.913985	0	11	mitochondrial respiratory chain complex III	CC	1
bark	GO:0005751	1	0.931323	0	9	mitochondrial respiratory chain complex IV	CC	1
bark	GO:0005753	1	0.938868	0	8	mitochondrial proton-transporting ATP synthase complex	CC	1
bark	GO:0005754	1	0.892481	0	14	mitochondrial proton-transporting ATP synthase, catalytic core	CC	1
bark	GO:0005756	1	0.940943	0	8	mitochondrial proton-transporting ATP synthase, central stalk	CC	1
bark	GO:0005759	1	0.630299	0	60	mitochondrial matrix	CC	1
bark	GO:0005761	1	0.961591	0	5	mitochondrial ribosome	CC	1
bark	GO:0005762	1	0.789227	0	31	mitochondrial large ribosomal subunit	CC	1
bark	GO:0005763	1	0.945799	0	7	mitochondrial small ribosomal subunit	CC	1
bark	GO:0005764	1	0.793411	0	28	lysosome	CC	1
bark	GO:0005765	1	0.929509	0	9	lysosomal membrane	CC	1
bark	GO:0005768	1	0.266435	0	164	endosome	CC	1
bark	GO:0005769	1	0.958216	0	5	early endosome	CC	1
bark	GO:0005770	1	0.926181	0	9	late endosome	CC	1
bark	GO:0005771	1	0.961124	0	5	multivesicular body	CC	1
bark	GO:0005774	1	0.256701	0	171	vacuolar membrane	CC	1
bark	GO:0005776	1	0.974151	0	3	autophagosome	CC	1
bark	GO:0005777	1	0.597942	0	66	peroxisome	CC	1
bark	GO:0005778	1	0.916931	0	11	peroxisomal membrane	CC	1
bark	GO:0005779	1	0.9429	0	7	integral component of peroxisomal membrane	CC	1
bark	GO:0005784	1	0.972333	0	4	Sec61 translocon complex	CC	1
bark	GO:0005785	1	0.975856	0	3	signal recognition particle receptor complex	CC	1
bark	GO:0005786	1	0.949029	0	7	signal recognition particle, endoplasmic reticulum targeting	CC	1
bark	GO:0005787	1	0.932805	0	9	signal peptidase complex	CC	1
bark	GO:0005788	1	0.940536	0	8	endoplasmic reticulum lumen	CC	1
bark	GO:0005793	1	0.974288	0	3	endoplasmic reticulum-Golgi intermediate compartment	CC	1
bark	GO:0005795	1	0.922787	0	10	Golgi stack	CC	1
bark	GO:0005796	1	0.991759	0	1	Golgi lumen	CC	1
bark	GO:0005797	1	0.963266	0	5	Golgi medial cisterna	CC	1
bark	GO:0005798	1	0.945873	0	7	Golgi-associated vesicle	CC	1
bark	GO:0005801	1	0.926155	0	10	cis-Golgi network	CC	1
bark	GO:0005802	1	0.225156	0	184	trans-Golgi network	CC	1
bark	GO:0005811	1	0.993013	0	1	lipid particle	CC	1
bark	GO:0005813	1	0.903501	0	12	centrosome	CC	1
bark	GO:0005815	1	0.985145	0	2	microtubule organizing center	CC	1
bark	GO:0005816	1	0.903533	0	12	spindle pole body	CC	1
bark	GO:0005819	1	0.854829	0	20	spindle	CC	1
bark	GO:0005828	1	0.986106	0	2	kinetochore microtubule	CC	1
bark	GO:0005832	1	0.96659	0	4	chaperonin-containing T-complex	CC	1
bark	GO:0005834	1	0.953948	0	6	heterotrimeric G-protein complex	CC	1
bark	GO:0005835	1	0.991115	0	1	fatty acid synthase complex	CC	1
bark	GO:0005838	1	0.992685	0	1	proteasome regulatory particle	CC	1
bark	GO:0005839	1	0.900391	0	14	proteasome core complex	CC	1
bark	GO:0005844	1	0.961304	0	5	polysome	CC	1
bark	GO:0005845	1	0.975659	0	3	mRNA cap binding complex	CC	1
bark	GO:0005846	1	0.982878	0	2	nuclear cap binding complex	CC	1
bark	GO:0005847	1	0.955853	0	6	mRNA cleavage and polyadenylation specificity factor complex	CC	1
bark	GO:0005850	1	0.974534	0	3	eukaryotic translation initiation factor 2 complex	CC	1
bark	GO:0005851	1	0.949992	0	6	eukaryotic translation initiation factor 2B complex	CC	1
bark	GO:0005854	1	0.94857	0	7	nascent polypeptide-associated complex	CC	1
bark	GO:0005856	1	0.871807	0	17	cytoskeleton	CC	1
bark	GO:0005876	1	0.955182	0	6	spindle microtubule	CC	1
bark	GO:0005882	1	0.991168	0	1	intermediate filament	CC	1
bark	GO:0005883	1	0.991168	0	1	neurofilament	CC	1
bark	GO:0005884	1	0.848964	0	20	actin filament	CC	1
bark	GO:0005929	1	0.898928	0	13	cilium	CC	1
bark	GO:0005934	1	0.976322	0	3	cellular bud tip	CC	1
bark	GO:0005935	1	0.917377	0	11	cellular bud neck	CC	1
bark	GO:0005937	1	0.982157	0	2	mating projection	CC	1
bark	GO:0005938	1	0.937176	0	8	cell cortex	CC	1
bark	GO:0005942	1	0.98239	0	2	phosphatidylinositol 3-kinase complex	CC	1
bark	GO:0005950	1	0.993035	0	1	anthranilate synthase complex	CC	1
bark	GO:0005951	1	0.982417	0	2	carbamoyl-phosphate synthase complex	CC	1
bark	GO:0005953	1	0.960892	0	5	CAAX-protein geranylgeranyltransferase complex	CC	1
bark	GO:0005955	1	0.991054	0	1	calcineurin complex	CC	1
bark	GO:0005956	1	0.975971	0	3	protein kinase CK2 complex	CC	1
bark	GO:0005960	1	0.969147	0	4	glycine cleavage complex	CC	1
bark	GO:0005965	1	0.967821	0	4	protein farnesyltransferase complex	CC	1
bark	GO:0005967	1	0.975318	0	3	mitochondrial pyruvate dehydrogenase complex	CC	1
bark	GO:0005968	1	0.951971	0	6	Rab-protein geranylgeranyltransferase complex	CC	1
bark	GO:0005971	1	0.968491	0	4	ribonucleoside-diphosphate reductase complex	CC	1
bark	GO:0008023	1	0.986118	0	2	transcription elongation factor complex	CC	1
bark	GO:0008180	1	0.94665	0	7	COP9 signalosome	CC	1
bark	GO:0008250	1	0.911502	0	11	oligosaccharyltransferase complex	CC	1
bark	GO:0008274	1	0.96927	0	4	gamma-tubulin ring complex	CC	1
bark	GO:0008275	1	0.984862	0	2	gamma-tubulin small complex	CC	1
bark	GO:0008290	1	0.959278	0	5	F-actin capping protein complex	CC	1
bark	GO:0008352	1	0.983213	0	2	katanin complex	CC	1
bark	GO:0008540	1	0.906247	0	12	proteasome regulatory particle, base subcomplex	CC	1
bark	GO:0008541	1	0.937112	0	8	proteasome regulatory particle, lid subcomplex	CC	1
bark	GO:0008622	1	0.979011	0	3	epsilon DNA polymerase complex	CC	1
bark	GO:0009295	1	0.954475	0	6	nucleoid	CC	1
bark	GO:0009317	1	0.968345	0	4	acetyl-CoA carboxylase complex	CC	1
bark	GO:0009328	1	0.982653	0	2	phenylalanine-tRNA ligase complex	CC	1
bark	GO:0009330	1	0.955135	0	6	DNA topoisomerase complex (ATP-hydrolyzing)	CC	1
bark	GO:0009331	1	0.945086	0	7	glycerol-3-phosphate dehydrogenase complex	CC	1
bark	GO:0009341	1	0.991166	0	1	beta-galactosidase complex	CC	1
bark	GO:0009353	1	0.982305	0	2	mitochondrial oxoglutarate dehydrogenase complex	CC	1
bark	GO:0009360	1	0.952667	0	6	DNA polymerase III complex	CC	1
bark	GO:0009501	1	0.895883	0	13	amyloplast	CC	1
bark	GO:0009504	1	0.946326	0	7	cell plate	CC	1
bark	GO:0009505	1	0.399304	0	114	plant-type cell wall	CC	1
bark	GO:0009506	1	0.0600845	0	352	plasmodesma	CC	1
bark	GO:0009507	1	0.0147557	0	527	chloroplast	CC	1
bark	GO:0009508	1	0.916308	0	11	plastid chromosome	CC	1
bark	GO:0009509	1	0.976788	0	3	chromoplast	CC	1
bark	GO:0009512	1	0.974582	0	3	cytochrome b6f complex	CC	1
bark	GO:0009513	1	0.992825	0	1	etioplast	CC	1
bark	GO:0009514	1	0.982952	0	2	glyoxysome	CC	1
bark	GO:0009523	1	0.860779	0	19	photosystem II	CC	1
bark	GO:0009524	1	0.899767	0	13	phragmoplast	CC	1
bark	GO:0009526	1	0.974159	0	3	plastid envelope	CC	1
bark	GO:0009527	1	0.991273	0	1	plastid outer membrane	CC	1
bark	GO:0009528	1	0.991255	0	1	plastid inner membrane	CC	1
bark	GO:0009531	1	0.992822	0	1	secondary cell wall	CC	1
bark	GO:0009532	1	0.991242	0	1	plastid stroma	CC	1
bark	GO:0009533	1	0.991251	0	1	chloroplast stromal thylakoid	CC	1
bark	GO:0009534	1	0.644289	0	56	chloroplast thylakoid	CC	1
bark	GO:0009536	1	0.556481	0	74	plastid	CC	1
bark	GO:0009537	1	0.992825	0	1	proplastid	CC	1
bark	GO:0009538	1	0.955229	0	6	photosystem I reaction center	CC	1
bark	GO:0009539	1	0.98431	0	2	photosystem II reaction center	CC	1
bark	GO:0009543	1	0.937702	0	8	chloroplast thylakoid lumen	CC	1
bark	GO:0009569	1	0.976302	0	3	chloroplast starch grain	CC	1
bark	GO:0009570	1	0.153161	0	235	chloroplast stroma	CC	1
bark	GO:0009571	1	0.991242	0	1	proplastid stroma	CC	1
bark	GO:0009574	1	0.992175	0	1	preprophase band	CC	1
bark	GO:0009575	1	0.991396	0	1	chromoplast stroma	CC	1
bark	GO:0009579	1	0.829016	0	24	thylakoid	CC	1
bark	GO:0009654	1	0.837524	0	22	photosystem II oxygen evolving complex	CC	1
bark	GO:0009705	1	0.674694	0	48	plant-type vacuole membrane	CC	1
bark	GO:0009706	1	0.831716	0	23	chloroplast inner membrane	CC	1
bark	GO:0009707	1	0.795546	0	28	chloroplast outer membrane	CC	1
bark	GO:0009782	1	0.99155	0	1	photosystem I antenna complex	CC	1
bark	GO:0009840	1	0.983301	0	2	chloroplastic endopeptidase Clp complex	CC	1
bark	GO:0009897	1	0.975939	0	3	external side of plasma membrane	CC	1
bark	GO:0009898	1	0.993028	0	1	cytoplasmic side of plasma membrane	CC	1
bark	GO:0009925	1	0.991192	0	1	basal plasma membrane	CC	1
bark	GO:0009986	1	0.92814	0	10	cell surface	CC	1
bark	GO:0010008	1	0.967378	0	4	endosome membrane	CC	1
bark	GO:0010009	1	0.991196	0	1	cytoplasmic side of endosome membrane	CC	1
bark	GO:0010168	1	0.991168	0	1	ER body	CC	1
bark	GO:0010319	1	0.908663	0	12	stromule	CC	1
bark	GO:0010369	1	0.993035	0	1	chromocenter	CC	1
bark	GO:0010445	1	0.992507	0	1	nuclear dicing body	CC	1
bark	GO:0010494	1	0.923339	0	10	cytoplasmic stress granule	CC	1
bark	GO:0010598	1	0.9555	0	6	NAD(P)H dehydrogenase complex (plastoquinone)	CC	1
bark	GO:0012505	1	0.564277	0	71	endomembrane system	CC	1
bark	GO:0012507	1	0.921423	0	10	ER to Golgi transport vesicle membrane	CC	1
bark	GO:0012510	1	0.982696	0	2	trans-Golgi network transport vesicle membrane	CC	1
bark	GO:0012511	1	0.959782	0	5	monolayer-surrounded lipid storage body	CC	1
bark	GO:0015030	1	0.924148	0	10	Cajal body	CC	1
bark	GO:0015629	1	0.869315	0	17	actin cytoskeleton	CC	1
bark	GO:0015630	1	0.967995	0	4	microtubule cytoskeleton	CC	1
bark	GO:0015935	1	0.716741	0	42	small ribosomal subunit	CC	1
bark	GO:0016035	1	0.991194	0	1	zeta DNA polymerase complex	CC	1
bark	GO:0016272	1	0.914155	0	11	prefoldin complex	CC	1
bark	GO:0016324	1	0.959998	0	5	apical plasma membrane	CC	1
bark	GO:0016363	1	0.9681	0	4	nuclear matrix	CC	1
bark	GO:0016442	1	0.922516	0	10	RISC complex	CC	1
bark	GO:0016459	1	0.795462	0	28	myosin complex	CC	1
bark	GO:0016471	1	0.960582	0	5	vacuolar proton-transporting V-type ATPase complex	CC	1
bark	GO:0016589	1	0.991864	0	1	NURF complex	CC	1
bark	GO:0016591	1	0.968492	0	4	DNA-directed RNA polymerase II, holoenzyme	CC	1
bark	GO:0016592	1	0.672507	0	50	mediator complex	CC	1
bark	GO:0016593	1	0.955653	0	6	Cdc73/Paf1 complex	CC	1
bark	GO:0016602	1	0.839823	0	22	CCAAT-binding factor complex	CC	1
bark	GO:0016604	1	0.960073	0	5	nuclear body	CC	1
bark	GO:0016607	1	0.93769	0	8	nuclear speck	CC	1
bark	GO:0017053	1	0.976257	0	3	transcriptional repressor complex	CC	1
bark	GO:0017117	1	0.99108	0	1	single-stranded DNA-dependent ATP-dependent DNA helicase complex	CC	1
bark	GO:0017119	1	0.822807	0	24	Golgi transport complex	CC	1
bark	GO:0018444	1	0.982582	0	2	translation release factor complex	CC	1
bark	GO:0019005	1	0.819291	0	25	SCF ubiquitin ligase complex	CC	1
bark	GO:0019008	1	0.984419	0	2	molybdopterin synthase complex	CC	1
bark	GO:0019012	1	0.992333	0	1	virion	CC	1
bark	GO:0019013	1	0.52384	0	81	viral nucleocapsid	CC	1
bark	GO:0019028	1	0.953351	0	6	viral capsid	CC	1
bark	GO:0019029	1	0.992333	0	1	helical viral capsid	CC	1
bark	GO:0019031	1	0.951317	0	6	viral envelope	CC	1
bark	GO:0019185	1	0.991142	0	1	snRNA-activating protein complex	CC	1
bark	GO:0019773	1	0.892775	0	14	proteasome core complex, alpha-subunit complex	CC	1
bark	GO:0019774	1	0.993035	0	1	proteasome core complex, beta-subunit complex	CC	1
bark	GO:0019866	1	0.991426	0	1	organelle inner membrane	CC	1
bark	GO:0019867	1	0.946686	0	7	outer membrane	CC	1
bark	GO:0022626	1	0.919409	0	10	cytosolic ribosome	CC	1
bark	GO:0030008	1	0.959142	0	5	TRAPP complex	CC	1
bark	GO:0030014	1	0.909243	0	12	CCR4-NOT complex	CC	1
bark	GO:0030015	1	0.911593	0	11	CCR4-NOT core complex	CC	1
bark	GO:0030061	1	0.991115	0	1	mitochondrial crista	CC	1
bark	GO:0030076	1	0.99155	0	1	light-harvesting complex	CC	1
bark	GO:0030093	1	0.9919	0	1	chloroplast photosystem I	CC	1
bark	GO:0030117	1	0.937724	0	8	membrane coat	CC	1
bark	GO:0030119	1	0.99229	0	1	AP-type membrane coat adaptor complex	CC	1
bark	GO:0030123	1	0.984443	0	2	AP-3 adaptor complex	CC	1
bark	GO:0030125	1	0.984012	0	2	clathrin vesicle coat	CC	1
bark	GO:0030127	1	0.876949	0	16	COPII vesicle coat	CC	1
bark	GO:0030130	1	0.921697	0	10	clathrin coat of trans-Golgi network vesicle	CC	1
bark	GO:0030131	1	0.887693	0	15	clathrin adaptor complex	CC	1
bark	GO:0030132	1	0.921697	0	10	clathrin coat of coated pit	CC	1
bark	GO:0030134	1	0.982394	0	2	ER to Golgi transport vesicle	CC	1
bark	GO:0030136	1	0.908876	0	12	clathrin-coated vesicle	CC	1
bark	GO:0030137	1	0.991025	0	1	COPI-coated vesicle	CC	1
bark	GO:0030139	1	0.984552	0	2	endocytic vesicle	CC	1
bark	GO:0030140	1	0.985739	0	2	trans-Golgi network transport vesicle	CC	1
bark	GO:0030173	1	0.906642	0	12	integral component of Golgi membrane	CC	1
bark	GO:0030176	1	0.857763	0	19	integral component of endoplasmic reticulum membrane	CC	1
bark	GO:0030286	1	0.917223	0	11	dynein complex	CC	1
bark	GO:0030288	1	0.984649	0	2	outer membrane-bounded periplasmic space	CC	1
bark	GO:0030289	1	0.99186	0	1	protein phosphatase 4 complex	CC	1
bark	GO:0030427	1	0.991159	0	1	site of polarized growth	CC	1
bark	GO:0030430	1	0.992333	0	1	host cell cytoplasm	CC	1
bark	GO:0030529	1	0.593817	0	65	ribonucleoprotein complex	CC	1
bark	GO:0030658	1	0.992847	0	1	transport vesicle membrane	CC	1
bark	GO:0030659	1	0.992733	0	1	cytoplasmic vesicle membrane	CC	1
bark	GO:0030660	1	0.944498	0	7	Golgi-associated vesicle membrane	CC	1
bark	GO:0030677	1	0.992044	0	1	ribonuclease P complex	CC	1
bark	GO:0030686	1	0.87604	0	16	90S preribosome	CC	1
bark	GO:0030687	1	0.790338	0	30	preribosome, large subunit precursor	CC	1
bark	GO:0030688	1	0.976343	0	3	preribosome, small subunit precursor	CC	1
bark	GO:0030690	1	0.991242	0	1	Noc1p-Noc2p complex	CC	1
bark	GO:0030691	1	0.991242	0	1	Noc2p-Noc3p complex	CC	1
bark	GO:0030692	1	0.983841	0	2	Noc4p-Nop14p complex	CC	1
bark	GO:0030870	1	0.976376	0	3	Mre11 complex	CC	1
bark	GO:0030896	1	0.968009	0	4	checkpoint clamp complex	CC	1
bark	GO:0030897	1	0.951397	0	6	HOPS complex	CC	1
bark	GO:0030904	1	0.895657	0	13	retromer complex	CC	1
bark	GO:0030915	1	0.952179	0	6	Smc5-Smc6 complex	CC	1
bark	GO:0030931	1	0.992964	0	1	heterotetrameric ADPG pyrophosphorylase complex	CC	1
bark	GO:0030956	1	0.984525	0	2	glutamyl-tRNA(Gln) amidotransferase complex	CC	1
bark	GO:0030991	1	0.992006	0	1	intraciliary transport particle A	CC	1
bark	GO:0031011	1	0.843942	0	21	Ino80 complex	CC	1
bark	GO:0031012	1	0.962548	0	5	extracellular matrix	CC	1
bark	GO:0031080	1	0.9624	0	5	nuclear pore outer ring	CC	1
bark	GO:0031083	1	0.992739	0	1	BLOC-1 complex	CC	1
bark	GO:0031090	1	0.985815	0	2	organelle membrane	CC	1
bark	GO:0031097	1	0.984133	0	2	medial cortex	CC	1
bark	GO:0031105	1	0.982157	0	2	septin complex	CC	1
bark	GO:0031201	1	0.559231	0	74	SNARE complex	CC	1
bark	GO:0031209	1	0.99289	0	1	SCAR complex	CC	1
bark	GO:0031225	1	0.875077	0	17	anchored component of membrane	CC	1
bark	GO:0031226	1	0.975052	0	3	intrinsic component of plasma membrane	CC	1
bark	GO:0031248	1	0.909961	0	12	protein acetyltransferase complex	CC	1
bark	GO:0031262	1	0.976058	0	3	Ndc80 complex	CC	1
bark	GO:0031298	1	0.977488	0	3	replication fork protection complex	CC	1
bark	GO:0031305	1	0.91905	0	11	integral component of mitochondrial inner membrane	CC	1
bark	GO:0031307	1	0.89989	0	13	integral component of mitochondrial outer membrane	CC	1
bark	GO:0031310	1	0.991004	0	1	intrinsic component of vacuolar membrane	CC	1
bark	GO:0031314	1	0.931355	0	9	extrinsic component of mitochondrial inner membrane	CC	1
bark	GO:0031359	1	0.977714	0	3	integral component of chloroplast outer membrane	CC	1
bark	GO:0031361	1	0.983802	0	2	integral component of thylakoid membrane	CC	1
bark	GO:0031372	1	0.99217	0	1	UBC13-MMS2 complex	CC	1
bark	GO:0031380	1	0.991008	0	1	nuclear RNA-directed RNA polymerase complex	CC	1
bark	GO:0031390	1	0.992998	0	1	Ctf18 RFC-like complex	CC	1
bark	GO:0031410	1	0.976558	0	3	cytoplasmic vesicle	CC	1
bark	GO:0031415	1	0.99122	0	1	NatA complex	CC	1
bark	GO:0031416	1	0.984482	0	2	NatB complex	CC	1
bark	GO:0031417	1	0.98361	0	2	NatC complex	CC	1
bark	GO:0031428	1	0.809896	0	26	box C/D snoRNP complex	CC	1
bark	GO:0031429	1	0.971449	0	4	box H/ACA snoRNP complex	CC	1
bark	GO:0031436	1	0.9918	0	1	BRCA1-BARD1 complex	CC	1
bark	GO:0031461	1	0.916024	0	11	cullin-RING ubiquitin ligase complex	CC	1
bark	GO:0031462	1	0.984437	0	2	Cul2-RING ubiquitin ligase complex	CC	1
bark	GO:0031463	1	0.855824	0	20	Cul3-RING ubiquitin ligase complex	CC	1
bark	GO:0031467	1	0.984437	0	2	Cul7-RING ubiquitin ligase complex	CC	1
bark	GO:0031501	1	0.991216	0	1	mannosyltransferase complex	CC	1
bark	GO:0031502	1	0.98418	0	2	dolichyl-phosphate-mannose-protein mannosyltransferase complex	CC	1
bark	GO:0031510	1	0.982487	0	2	SUMO activating enzyme complex	CC	1
bark	GO:0031514	1	0.929567	0	9	motile cilium	CC	1
bark	GO:0031515	1	0.98357	0	2	tRNA (m1A) methyltransferase complex	CC	1
bark	GO:0031519	1	0.976154	0	3	PcG protein complex	CC	1
bark	GO:0031595	1	0.936652	0	8	nuclear proteasome complex	CC	1
bark	GO:0031597	1	0.944544	0	7	cytosolic proteasome complex	CC	1
bark	GO:0031616	1	0.977078	0	3	spindle pole centrosome	CC	1
bark	GO:0031618	1	0.991008	0	1	nuclear pericentric heterochromatin	CC	1
bark	GO:0031902	1	0.887199	0	15	late endosome membrane	CC	1
bark	GO:0031931	1	0.991207	0	1	TORC1 complex	CC	1
bark	GO:0031932	1	0.982292	0	2	TORC2 complex	CC	1
bark	GO:0031934	1	0.991008	0	1	mating-type region heterochromatin	CC	1
bark	GO:0031965	1	0.835061	0	22	nuclear membrane	CC	1
bark	GO:0031966	1	0.921488	0	10	mitochondrial membrane	CC	1
bark	GO:0031969	1	0.923366	0	10	chloroplast membrane	CC	1
bark	GO:0031972	1	0.992805	0	1	chloroplast intermembrane space	CC	1
bark	GO:0031977	1	0.886111	0	15	thylakoid lumen	CC	1
bark	GO:0031981	1	0.982461	0	2	nuclear lumen	CC	1
bark	GO:0031985	1	0.992278	0	1	Golgi cisterna	CC	1
bark	GO:0032039	1	0.98327	0	2	integrator complex	CC	1
bark	GO:0032040	1	0.557677	0	73	small-subunit processome	CC	1
bark	GO:0032126	1	0.993028	0	1	eisosome	CC	1
bark	GO:0032133	1	0.977078	0	3	chromosome passenger complex	CC	1
bark	GO:0032153	1	0.89443	0	14	cell division site	CC	1
bark	GO:0032160	1	0.982157	0	2	septin filament array	CC	1
bark	GO:0032299	1	0.98555	0	2	ribonuclease H2 complex	CC	1
bark	GO:0032300	1	0.965721	0	4	mismatch repair complex	CC	1
bark	GO:0032301	1	0.962088	0	5	MutSalpha complex	CC	1
bark	GO:0032302	1	0.985577	0	2	MutSbeta complex	CC	1
bark	GO:0032389	1	0.983951	0	2	MutLalpha complex	CC	1
bark	GO:0032541	1	0.952471	0	6	cortical endoplasmic reticulum	CC	1
bark	GO:0032545	1	0.96322	0	5	CURI complex	CC	1
bark	GO:0032580	1	0.975522	0	3	Golgi cisterna membrane	CC	1
bark	GO:0032587	1	0.983572	0	2	ruffle membrane	CC	1
bark	GO:0032588	1	0.992739	0	1	trans-Golgi network membrane	CC	1
bark	GO:0032777	1	0.975842	0	3	Piccolo NuA4 histone acetyltransferase complex	CC	1
bark	GO:0032783	1	0.992839	0	1	ELL-EAF complex	CC	1
bark	GO:0032991	1	0.921387	0	10	macromolecular complex	CC	1
bark	GO:0033063	1	0.984063	0	2	Rad51B-Rad51C-Rad51D-XRCC2 complex	CC	1
bark	GO:0033095	1	0.978379	0	3	aleurone grain	CC	1
bark	GO:0033116	1	0.992213	0	1	endoplasmic reticulum-Golgi intermediate compartment membrane	CC	1
bark	GO:0033178	1	0.945678	0	7	proton-transporting two-sector ATPase complex, catalytic domain	CC	1
bark	GO:0033180	1	0.951792	0	6	proton-transporting V-type ATPase, V1 domain	CC	1
bark	GO:0033185	1	0.968744	0	4	dolichol-phosphate-mannose synthase complex	CC	1
bark	GO:0033186	1	0.984265	0	2	CAF-1 complex	CC	1
bark	GO:0033254	1	0.991004	0	1	vacuolar transporter chaperone complex	CC	1
bark	GO:0033263	1	0.982487	0	2	CORVET complex	CC	1
bark	GO:0033281	1	0.976562	0	3	TAT protein transport complex	CC	1
bark	GO:0033588	1	0.954795	0	6	Elongator holoenzyme complex	CC	1
bark	GO:0034045	1	0.891383	0	14	pre-autophagosomal structure membrane	CC	1
bark	GO:0034098	1	0.984099	0	2	VCP-NPL4-UFD1 AAA ATPase complex	CC	1
bark	GO:0034099	1	0.983787	0	2	luminal surveillance complex	CC	1
bark	GO:0034271	1	0.976569	0	3	phosphatidylinositol 3-kinase complex, class III, type I	CC	1
bark	GO:0034272	1	0.976569	0	3	phosphatidylinositol 3-kinase complex, class III, type II	CC	1
bark	GO:0034274	1	0.969484	0	4	Atg12-Atg5-Atg16 complex	CC	1
bark	GO:0034357	1	0.993021	0	1	photosynthetic membrane	CC	1
bark	GO:0034388	1	0.94858	0	7	Pwp2p-containing subcomplex of 90S preribosome	CC	1
bark	GO:0034399	1	0.854696	0	19	nuclear periphery	CC	1
bark	GO:0034426	1	0.978211	0	3	etioplast membrane	CC	1
bark	GO:0034455	1	0.991297	0	1	t-UTP complex	CC	1
bark	GO:0034456	1	0.96322	0	5	UTP-C complex	CC	1
bark	GO:0034457	1	0.969822	0	4	Mpp10 complex	CC	1
bark	GO:0034507	1	0.991008	0	1	chromosome, centromeric outer repeat region	CC	1
bark	GO:0034515	1	0.959813	0	5	proteasome storage granule	CC	1
bark	GO:0034709	1	0.993007	0	1	methylosome	CC	1
bark	GO:0034715	1	0.977156	0	3	pICln-Sm protein complex	CC	1
bark	GO:0034719	1	0.976147	0	3	SMN-Sm protein complex	CC	1
bark	GO:0034967	1	0.968773	0	4	Set3 complex	CC	1
bark	GO:0035061	1	0.984429	0	2	interchromatin granule	CC	1
bark	GO:0035101	1	0.991804	0	1	FACT complex	CC	1
bark	GO:0035145	1	0.967577	0	4	exon-exon junction complex	CC	1
bark	GO:0035267	1	0.896928	0	14	NuA4 histone acetyltransferase complex	CC	1
bark	GO:0035686	1	0.991012	0	1	sperm fibrous sheath	CC	1
bark	GO:0035838	1	0.993035	0	1	growing cell tip	CC	1
bark	GO:0035839	1	0.993035	0	1	non-growing cell tip	CC	1
bark	GO:0035861	1	0.974396	0	3	site of double-strand break	CC	1
bark	GO:0036266	1	0.967404	0	4	Cdc48p-Npl4p-Vms1p AAA ATPase complex	CC	1
bark	GO:0036513	1	0.992181	0	1	Derlin-1 retrotranslocation complex	CC	1
bark	GO:0042170	1	0.976502	0	3	plastid membrane	CC	1
bark	GO:0042175	1	0.986118	0	2	nuclear outer membrane-endoplasmic reticulum membrane network	CC	1
bark	GO:0042406	1	0.984046	0	2	extrinsic component of endoplasmic reticulum membrane	CC	1
bark	GO:0042470	1	0.991063	0	1	melanosome	CC	1
bark	GO:0042555	1	0.916926	0	11	MCM complex	CC	1
bark	GO:0042597	1	0.991902	0	1	periplasmic space	CC	1
bark	GO:0042644	1	0.93375	0	9	chloroplast nucleoid	CC	1
bark	GO:0042645	1	0.892774	0	14	mitochondrial nucleoid	CC	1
bark	GO:0042646	1	0.985588	0	2	plastid nucleoid	CC	1
bark	GO:0042651	1	0.913734	0	11	thylakoid membrane	CC	1
bark	GO:0042719	1	0.962141	0	5	mitochondrial intermembrane space protein transporter complex	CC	1
bark	GO:0042720	1	0.953863	0	6	mitochondrial inner membrane peptidase complex	CC	1
bark	GO:0042721	1	0.970837	0	4	mitochondrial inner membrane protein insertion complex	CC	1
bark	GO:0042764	1	0.991054	0	1	ascospore-type prospore	CC	1
bark	GO:0042765	1	0.960467	0	5	GPI-anchor transamidase complex	CC	1
bark	GO:0042807	1	0.933277	0	8	central vacuole	CC	1
bark	GO:0043073	1	0.991257	0	1	germ cell nucleus	CC	1
bark	GO:0043078	1	0.992705	0	1	polar nucleus	CC	1
bark	GO:0043186	1	0.991981	0	1	P granule	CC	1
bark	GO:0043189	1	0.99303	0	1	H4/H2A histone acetyltransferase complex	CC	1
bark	GO:0043190	1	0.968958	0	4	ATP-binding cassette (ABC) transporter complex	CC	1
bark	GO:0043224	1	0.975655	0	3	nuclear SCF ubiquitin ligase complex	CC	1
bark	GO:0043227	1	0.966849	0	4	membrane-bounded organelle	CC	1
bark	GO:0043229	1	0.858201	0	19	intracellular organelle	CC	1
bark	GO:0043232	1	0.96603	0	4	intracellular non-membrane-bounded organelle	CC	1
bark	GO:0043234	1	0.984848	0	2	protein complex	CC	1
bark	GO:0043291	1	0.99108	0	1	RAVE complex	CC	1
bark	GO:0043332	1	0.951303	0	6	mating projection tip	CC	1
bark	GO:0043527	1	0.975199	0	3	tRNA methyltransferase complex	CC	1
bark	GO:0043564	1	0.983756	0	2	Ku70:Ku80 complex	CC	1
bark	GO:0043614	1	0.92708	0	9	multi-eIF complex	CC	1
bark	GO:0043625	1	0.983334	0	2	delta DNA polymerase complex	CC	1
bark	GO:0043626	1	0.983118	0	2	PCNA complex	CC	1
bark	GO:0043661	1	0.98315	0	2	peribacteroid membrane	CC	1
bark	GO:0044284	1	0.991098	0	1	mitochondrial crista junction	CC	1
bark	GO:0044322	1	0.992181	0	1	endoplasmic reticulum quality control compartment	CC	1
bark	GO:0044391	1	0.985855	0	2	ribosomal subunit	CC	1
bark	GO:0044424	1	0.798423	0	28	intracellular part	CC	1
bark	GO:0044425	1	0.787423	0	29	membrane part	CC	1
bark	GO:0044427	1	0.991131	0	1	chromosomal part	CC	1
bark	GO:0044428	1	0.923626	0	10	nuclear part	CC	1
bark	GO:0044430	1	0.9831	0	2	cytoskeletal part	CC	1
bark	GO:0044431	1	0.982835	0	2	Golgi apparatus part	CC	1
bark	GO:0044432	1	0.991621	0	1	endoplasmic reticulum part	CC	1
bark	GO:0044434	1	0.892354	0	15	chloroplast part	CC	1
bark	GO:0044436	1	0.991995	0	1	thylakoid part	CC	1
bark	GO:0044446	1	0.92237	0	10	intracellular organelle part	CC	1
bark	GO:0044599	1	0.991458	0	1	AP-5 adaptor complex	CC	1
bark	GO:0044611	1	0.940612	0	8	nuclear pore inner ring	CC	1
bark	GO:0044613	1	0.969419	0	4	nuclear pore central transport channel	CC	1
bark	GO:0044614	1	0.984112	0	2	nuclear pore cytoplasmic filaments	CC	1
bark	GO:0044615	1	0.985391	0	2	nuclear pore nuclear basket	CC	1
bark	GO:0044697	1	0.991061	0	1	HICS complex	CC	1
bark	GO:0045177	1	0.983989	0	2	apical part of cell	CC	1
bark	GO:0045239	1	0.976791	0	3	tricarboxylic acid cycle enzyme complex	CC	1
bark	GO:0045252	1	0.947934	0	7	oxoglutarate dehydrogenase complex	CC	1
bark	GO:0045254	1	0.97776	0	3	pyruvate dehydrogenase complex	CC	1
bark	GO:0045263	1	0.946955	0	7	proton-transporting ATP synthase complex, coupling factor F(o)	CC	1
bark	GO:0045272	1	0.982626	0	2	plasma membrane respiratory chain complex I	CC	1
bark	GO:0045275	1	0.975593	0	3	respiratory chain complex III	CC	1
bark	GO:0045298	1	0.984038	0	2	tubulin complex	CC	1
bark	GO:0046540	1	0.863963	0	19	U4/U6 x U5 tri-snRNP complex	CC	1
bark	GO:0046658	1	0.409134	0	116	anchored component of plasma membrane	CC	1
bark	GO:0046695	1	0.993035	0	1	SLIK (SAGA-like) complex	CC	1
bark	GO:0046930	1	0.971397	0	4	pore complex	CC	1
bark	GO:0048046	1	0.418927	0	108	apoplast	CC	1
bark	GO:0048188	1	0.984639	0	2	Set1C/COMPASS complex	CC	1
bark	GO:0048471	1	0.960647	0	5	perinuclear region of cytoplasm	CC	1
bark	GO:0048476	1	0.991973	0	1	Holliday junction resolvase complex	CC	1
bark	GO:0048500	1	0.963924	0	5	signal recognition particle	CC	1
bark	GO:0051233	1	0.977078	0	3	spindle midzone	CC	1
bark	GO:0055028	1	0.98478	0	2	cortical microtubule	CC	1
bark	GO:0055037	1	0.992827	0	1	recycling endosome	CC	1
bark	GO:0061617	1	0.982207	0	2	MICOS complex	CC	1
bark	GO:0061638	1	0.984214	0	2	CENP-A containing chromatin	CC	1
bark	GO:0070062	1	0.982155	0	2	extracellular exosome	CC	1
bark	GO:0070176	1	0.983845	0	2	DRM complex	CC	1
bark	GO:0070274	1	0.985448	0	2	RES complex	CC	1
bark	GO:0070382	1	0.992733	0	1	exocytic vesicle	CC	1
bark	GO:0070390	1	0.992908	0	1	transcription export complex 2	CC	1
bark	GO:0070449	1	0.93514	0	8	elongin complex	CC	1
bark	GO:0070461	1	0.968365	0	4	SAGA-type complex	CC	1
bark	GO:0070469	1	0.822361	0	25	respiratory chain	CC	1
bark	GO:0070531	1	0.98315	0	2	BRCA1-A complex	CC	1
bark	GO:0070545	1	0.984483	0	2	PeBoW complex	CC	1
bark	GO:0070552	1	0.991279	0	1	BRISC complex	CC	1
bark	GO:0070652	1	0.922207	0	10	HAUS complex	CC	1
bark	GO:0070701	1	0.991015	0	1	mucus layer	CC	1
bark	GO:0070762	1	0.982621	0	2	nuclear pore transmembrane ring	CC	1
bark	GO:0070765	1	0.992539	0	1	gamma-secretase complex	CC	1
bark	GO:0070772	1	0.968771	0	4	PAS complex	CC	1
bark	GO:0070825	1	0.991723	0	1	micropyle	CC	1
bark	GO:0070847	1	0.907845	0	12	core mediator complex	CC	1
bark	GO:0070860	1	0.991824	0	1	RNA polymerase I core factor complex	CC	1
bark	GO:0070916	1	0.975312	0	3	inositol phosphoceramide synthase complex	CC	1
bark	GO:0070971	1	0.991281	0	1	endoplasmic reticulum exit site	CC	1
bark	GO:0070993	1	0.991782	0	1	translation preinitiation complex	CC	1
bark	GO:0071004	1	0.824854	0	24	U2-type prespliceosome	CC	1
bark	GO:0071006	1	0.974058	0	3	U2-type catalytic step 1 spliceosome	CC	1
bark	GO:0071007	1	0.982675	0	2	U2-type catalytic step 2 spliceosome	CC	1
bark	GO:0071008	1	0.984491	0	2	U2-type post-mRNA release spliceosomal complex	CC	1
bark	GO:0071010	1	0.960577	0	5	prespliceosome	CC	1
bark	GO:0071011	1	0.812624	0	26	precatalytic spliceosome	CC	1
bark	GO:0071012	1	0.962272	0	5	catalytic step 1 spliceosome	CC	1
bark	GO:0071013	1	0.745204	0	37	catalytic step 2 spliceosome	CC	1
bark	GO:0071014	1	0.960301	0	5	post-mRNA release spliceosomal complex	CC	1
bark	GO:0071020	1	0.992688	0	1	post-spliceosomal complex	CC	1
bark	GO:0071021	1	0.992545	0	1	U2-type post-spliceosomal complex	CC	1
bark	GO:0071203	1	0.993035	0	1	WASH complex	CC	1
bark	GO:0071458	1	0.944498	0	7	integral component of cytoplasmic side of endoplasmic reticulum membrane	CC	1
bark	GO:0071540	1	0.951339	0	6	eukaryotic translation initiation factor 3 complex, eIF3e	CC	1
bark	GO:0071541	1	0.936789	0	8	eukaryotic translation initiation factor 3 complex, eIF3m	CC	1
bark	GO:0071556	1	0.944498	0	7	integral component of lumenal side of endoplasmic reticulum membrane	CC	1
bark	GO:0071561	1	0.992132	0	1	nucleus-vacuole junction	CC	1
bark	GO:0071782	1	0.98493	0	2	endoplasmic reticulum tubular network	CC	1
bark	GO:0071818	1	0.976178	0	3	BAT3 complex	CC	1
bark	GO:0071819	1	0.992908	0	1	DUBm complex	CC	1
bark	GO:0071821	1	0.992969	0	1	FANCM-MHF complex	CC	1
bark	GO:0071942	1	0.991253	0	1	XPC complex	CC	1
bark	GO:0072357	1	0.993035	0	1	PTW/PP1 phosphatase complex	CC	1
bark	GO:0072546	1	0.976583	0	3	ER membrane protein complex	CC	1
bark	GO:0072686	1	0.97532	0	3	mitotic spindle	CC	1
bark	GO:0080008	1	0.896857	0	14	Cul4-RING E3 ubiquitin ligase complex	CC	1
bark	GO:0080085	1	0.984802	0	2	signal recognition particle, chloroplast targeting	CC	1
bark	GO:0089701	1	0.916107	0	11	U2AF	CC	1
bark	GO:0089713	1	0.991098	0	1	Cbf1-Met4-Met28 complex	CC	1
bark	GO:0090404	1	0.961367	0	5	pollen tube tip	CC	1
bark	GO:0090406	1	0.906593	0	13	pollen tube	CC	1
bark	GO:0090544	1	0.993018	0	1	BAF-type complex	CC	1
bark	GO:0090575	1	0.986113	0	2	RNA polymerase II transcription factor complex	CC	1
bark	GO:0097218	1	0.993035	0	1	sieve plate	CC	1
bark	GO:0097361	1	0.991392	0	1	CIA complex	CC	1
bark	GO:0097373	1	0.984144	0	2	MCM core complex	CC	1
bark	GO:0097526	1	0.946832	0	7	spliceosomal tri-snRNP complex	CC	1
bark	GO:0098588	1	0.982112	0	2	bounding membrane of organelle	CC	1
bark	GO:1903600	1	0.967393	0	4	glutaminase complex	CC	1
bark	GO:1990023	1	0.976272	0	3	mitotic spindle midzone	CC	1
bark	GO:1990071	1	0.991281	0	1	TRAPPII protein complex	CC	1
bark	GO:1990072	1	0.992305	0	1	TRAPPIII protein complex	CC	1
bark	GO:1990077	1	0.985316	0	2	primosome complex	CC	1
bark	GO:1990112	1	0.984099	0	2	RQC complex	CC	1
bark	GO:1990221	1	0.991054	0	1	L-cysteine desulfurase complex	CC	1
bark	GO:1990234	1	0.986044	0	2	transferase complex	CC	1
bark	GO:1990243	1	0.9911	0	1	atf1-pcr1 complex	CC	1
bark	GO:1990316	1	0.935683	0	8	ATG1/UKL1 kinase complex	CC	1
bark	GO:1990423	1	0.992268	0	1	RZZ complex	CC	1
bark	GO:1990429	1	0.991353	0	1	peroxisomal importomer complex	CC	1
bark	GO:1990567	1	0.993035	0	1	DPS complex	CC	1
bark	GO:1990707	1	0.991008	0	1	nuclear subtelomeric heterochromatin	CC	1
bark	GO:1990726	1	0.976377	0	3	Lsm1-7-Pat1 complex	CC	1
bark	GO:1990811	1	0.993035	0	1	Msd1-Wdr8-Pkl1 complex	CC	1
branch	GO:0005840	4.84041e-66	1	104	434	ribosome	CC	8.67885e-63
branch	GO:0005829	2.30359e-49	1	135	1064	cytosol	CC	3.09775e-46
branch	GO:0022625	3.43606e-13	1	31	232	cytosolic large ribosomal subunit	CC	1.84826e-10
branch	GO:0022627	7.33554e-11	1	22	146	cytosolic small ribosomal subunit	CC	3.03522e-08
branch	GO:0042645	1.02695e-09	1	8	14	mitochondrial nucleoid	CC	2.90734e-07
branch	GO:0005643	4.44086e-09	1	16	91	nuclear pore	CC	1.08579e-06
branch	GO:0015934	1.00552e-07	1	11	51	large ribosomal subunit	CC	2.08026e-05
branch	GO:0005935	1.71022e-07	1	6	11	cellular bud neck	CC	3.28545e-05
branch	GO:0005758	5.4074e-07	1	8	28	mitochondrial intermembrane space	CC	8.62507e-05
branch	GO:0005853	5.61215e-07	1	6	13	eukaryotic translation elongation factor 1 complex	CC	8.62507e-05
branch	GO:0033290	7.86009e-07	1	9	37	eukaryotic 48S preinitiation complex	CC	0.000111262
branch	GO:0016282	3.19524e-06	1	8	33	eukaryotic 43S preinitiation complex	CC	0.000373634
branch	GO:0071540	1.00393e-05	1	4	6	eukaryotic translation initiation factor 3 complex, eIF3e	CC	0.00100002
branch	GO:0070916	2.44195e-05	1	3	3	inositol phosphoceramide synthase complex	CC	0.0021892
branch	GO:0032153	2.68149e-05	0.999999	5	14	cell division site	CC	0.00228948
branch	GO:0005754	2.9312e-05	0.999999	5	14	mitochondrial proton-transporting ATP synthase, catalytic core	CC	0.00236051
branch	GO:0009277	3.72226e-05	0.999999	4	8	fungal-type cell wall	CC	0.00282
branch	GO:0071541	4.1719e-05	0.999999	4	8	eukaryotic translation initiation factor 3 complex, eIF3m	CC	0.00311676
branch	GO:0030127	6.38328e-05	0.999997	5	16	COPII vesicle coat	CC	0.00451785
branch	GO:0005832	0.000100982	0.999999	3	4	chaperonin-containing T-complex	CC	0.00577854
branch	GO:0005634	0.000109607	0.999931	97	2375	nucleus	CC	0.00620605
branch	GO:0000786	0.000180611	0.999968	9	73	nucleosome	CC	0.00943209
branch	GO:0005952	0.000253784	0.999996	3	5	cAMP-dependent protein kinase complex	CC	0.0121884
branch	GO:0051286	0.000363416	0.999981	4	13	cell tip	CC	0.0167078
branch	GO:0032541	0.000424496	0.999991	3	6	cortical endoplasmic reticulum	CC	0.0191879
branch	GO:0043332	0.000455348	0.99999	3	6	mating projection tip	CC	0.0202296
branch	GO:0005575	0.000536339	0.999986	3	7	cellular_component	CC	0.023455
branch	GO:0044464	0.000767048	0.999922	5	27	cell part	CC	0.0311097
branch	GO:0061638	0.000770655	1	2	2	CENP-A containing chromatin	CC	0.0311097
branch	GO:0000324	0.000780778	1	2	2	fungal-type vacuole	CC	0.0311097
branch	GO:0030479	0.000883134	0.99994	4	16	actin cortical patch	CC	0.0336906
branch	GO:0031932	0.000962963	1	2	2	TORC2 complex	CC	0.035666
branch	GO:0061617	0.00097193	1	2	2	MICOS complex	CC	0.035666
branch	GO:0015935	0.00099308	0.999859	6	42	small ribosomal subunit	CC	0.0358508
branch	GO:0005852	0.0010665	0.999883	5	28	eukaryotic translation initiation factor 3 complex	CC	0.0382446
branch	GO:0001411	0.00153463	0.999936	3	9	hyphal tip	CC	0.0519167
branch	GO:0033179	0.00160746	0.999803	5	32	proton-transporting V-type ATPase, V0 domain	CC	0.0537053
branch	GO:0043614	0.00184656	0.999918	3	9	multi-eIF complex	CC	0.0600868
branch	GO:0009986	0.00185432	0.999915	3	10	cell surface	CC	0.0600868
branch	GO:0000142	0.00208673	0.9999	3	10	cellular bud neck contractile ring	CC	0.0643806
branch	GO:0005628	0.00208673	0.9999	3	10	prospore membrane	CC	0.0643806
branch	GO:0000329	0.00210321	0.999899	3	10	fungal-type vacuole membrane	CC	0.0643806
branch	GO:0010494	0.00222998	0.99989	3	10	cytoplasmic stress granule	CC	0.0667393
branch	GO:0005934	0.00228641	0.999978	2	3	cellular bud tip	CC	0.0675747
branch	GO:0031011	0.00256088	0.999754	4	21	Ino80 complex	CC	0.0727871
branch	GO:0005750	0.0032127	0.999815	3	11	mitochondrial respiratory chain complex III	CC	0.0881688
branch	GO:0005741	0.00380882	0.999582	4	25	mitochondrial outer membrane	CC	0.102438
branch	GO:0000812	0.00387113	0.999757	3	12	Swr1 complex	CC	0.103596
branch	GO:0032432	0.00393149	0.999752	3	12	actin filament bundle	CC	0.104023
branch	GO:0034967	0.00442864	0.999917	2	4	Set3 complex	CC	0.114527
branch	GO:0031428	0.00579259	0.99928	4	26	box C/D snoRNP complex	CC	0.138781
branch	GO:0035267	0.00580512	0.999565	3	14	NuA4 histone acetyltransferase complex	CC	0.138781
branch	GO:0005737	0.00617841	0.99608	49	1205	cytoplasm	CC	0.146404
branch	GO:0000220	0.00946152	0.999134	3	16	vacuolar proton-transporting V-type ATPase, V0 domain	CC	0.209438
branch	GO:0000276	0.00991951	0.999068	3	17	mitochondrial proton-transporting ATP synthase complex, coupling factor F(o)	CC	0.21602
branch	GO:0046540	0.013632	0.998539	3	19	U4/U6 x U5 tri-snRNP complex	CC	0.286431
branch	GO:0034399	0.0163584	0.998123	3	19	nuclear periphery	CC	0.330796
branch	GO:0005756	0.0178027	0.999048	2	8	mitochondrial proton-transporting ATP synthase, central stalk	CC	0.357316
branch	GO:0005884	0.0183999	0.99778	3	20	actin filament	CC	0.36793
branch	GO:0000120	0.0190773	0.998942	2	8	RNA polymerase I transcription factor complex	CC	0.378659
branch	GO:0005635	0.0202703	0.99745	3	21	nuclear envelope	CC	0.389084
branch	GO:0000274	0.0239569	0.998458	2	9	mitochondrial proton-transporting ATP synthase, stator stalk	CC	0.389084
branch	GO:0001400	0.0245248	1	1	1	mating projection base	CC	0.389084
branch	GO:0035838	0.0245248	1	1	1	growing cell tip	CC	0.389084
branch	GO:0035839	0.0245248	1	1	1	non-growing cell tip	CC	0.389084
branch	GO:0072357	0.0245248	1	1	1	PTW/PP1 phosphatase complex	CC	0.389084
branch	GO:1990567	0.0245248	1	1	1	DPS complex	CC	0.389084
branch	GO:0009898	0.024549	1	1	1	cytoplasmic side of plasma membrane	CC	0.389084
branch	GO:0032126	0.024549	1	1	1	eisosome	CC	0.389084
branch	GO:0000775	0.0264139	0.998208	2	9	chromosome, centromeric region	CC	0.389084
branch	GO:0044432	0.0293065	1	1	1	endoplasmic reticulum part	CC	0.389084
branch	GO:0000790	0.0305294	0.995421	3	26	nuclear chromatin	CC	0.389084
branch	GO:0044427	0.0309616	1	1	1	chromosomal part	CC	0.389084
branch	GO:0005835	0.0310133	1	1	1	fatty acid synthase complex	CC	0.389084
branch	GO:0030061	0.0310133	1	1	1	mitochondrial crista	CC	0.389084
branch	GO:1990243	0.031065	1	1	1	atf1-pcr1 complex	CC	0.389084
branch	GO:0044284	0.0310724	1	1	1	mitochondrial crista junction	CC	0.389084
branch	GO:0089713	0.0310724	1	1	1	Cbf1-Met4-Met28 complex	CC	0.389084
branch	GO:0042470	0.0311907	1	1	1	melanosome	CC	0.389084
branch	GO:0044697	0.0311981	1	1	1	HICS complex	CC	0.389084
branch	GO:0042764	0.0312203	1	1	1	ascospore-type prospore	CC	0.389084
branch	GO:1990221	0.0312203	1	1	1	L-cysteine desulfurase complex	CC	0.389084
branch	GO:0030137	0.0313165	1	1	1	COPI-coated vesicle	CC	0.389084
branch	GO:0031310	0.0313905	1	1	1	intrinsic component of vacuolar membrane	CC	0.389084
branch	GO:0033254	0.0313905	1	1	1	vacuolar transporter chaperone complex	CC	0.389084
branch	GO:0031966	0.0313929	0.997613	2	10	mitochondrial membrane	CC	0.389084
branch	GO:0005730	0.0322591	0.98797	8	134	nucleolus	CC	0.3989
branch	GO:0005743	0.0327447	0.989896	6	87	mitochondrial inner membrane	CC	0.403977
branch	GO:0000015	0.0354284	0.997076	2	11	phosphopyruvate hydratase complex	CC	0.43213
branch	GO:0005739	0.0395023	0.977011	21	499	mitochondrion	CC	0.478565
branch	GO:0042175	0.0484487	0.999399	1	2	nuclear outer membrane-endoplasmic reticulum membrane network	CC	0.572759
branch	GO:0032040	0.0532702	0.983734	5	73	small-subunit processome	CC	0.608699
branch	GO:0030139	0.0536496	0.999261	1	2	endocytic vesicle	CC	0.608699
branch	GO:0031502	0.0548863	0.999226	1	2	dolichyl-phosphate-mannose-protein mannosyltransferase complex	CC	0.608699
branch	GO:0031097	0.0550378	0.999222	1	2	medial cortex	CC	0.608699
branch	GO:0034099	0.0561851	0.999188	1	2	luminal surveillance complex	CC	0.614268
branch	GO:0071007	0.0598602	0.999077	1	2	U2-type catalytic step 2 spliceosome	CC	0.625194
branch	GO:0005951	0.0607112	0.99905	1	2	carbamoyl-phosphate synthase complex	CC	0.625194
branch	GO:0009353	0.0610798	0.999038	1	2	mitochondrial oxoglutarate dehydrogenase complex	CC	0.625194
branch	GO:0000144	0.061567	0.999023	1	2	cellular bud neck septin ring	CC	0.625194
branch	GO:0005937	0.061567	0.999023	1	2	mating projection	CC	0.625194
branch	GO:0031105	0.061567	0.999023	1	2	septin complex	CC	0.625194
branch	GO:0032160	0.061567	0.999023	1	2	septin filament array	CC	0.625194
branch	GO:0070062	0.0615742	0.999023	1	2	extracellular exosome	CC	0.625194
branch	GO:0098588	0.0617175	0.999018	1	2	bounding membrane of organelle	CC	0.625194
branch	GO:0045239	0.0797979	0.9978	1	3	tricarboxylic acid cycle enzyme complex	CC	0.769235
branch	GO:1990023	0.0814835	0.997704	1	3	mitotic spindle midzone	CC	0.775261
branch	GO:0072686	0.084569	0.997524	1	3	mitotic spindle	CC	0.785239
branch	GO:0005967	0.084576	0.997523	1	3	mitochondrial pyruvate dehydrogenase complex	CC	0.785239
branch	GO:0043527	0.0849617	0.9975	1	3	tRNA methyltransferase complex	CC	0.785239
branch	GO:0000148	0.0862527	0.979988	3	36	1,3-beta-D-glucan synthase complex	CC	0.786361
branch	GO:0035861	0.0875588	0.997342	1	3	site of double-strand break	CC	0.788909
branch	GO:0071006	0.0886509	0.997273	1	3	U2-type catalytic step 1 spliceosome	CC	0.797413
branch	GO:0031429	0.097692	0.99627	1	4	box H/ACA snoRNP complex	CC	0.867138
branch	GO:0051285	0.107028	0.995504	1	4	cell cortex of cell tip	CC	0.920768
branch	GO:0044732	0.107158	0.995493	1	4	mitotic spindle pole body	CC	0.920768
branch	GO:0005782	0.111866	0.995077	1	4	peroxisomal matrix	CC	0.953068
branch	GO:0005783	0.11574	0.934507	12	289	endoplasmic reticulum	CC	0.974279
branch	GO:0000781	0.125216	0.993396	1	5	chromosome, telomeric region	CC	1
branch	GO:0000164	0.128374	0.993049	1	5	protein phosphatase type 1 complex	CC	1
branch	GO:0005844	0.130411	0.99282	1	5	polysome	CC	1
branch	GO:0071014	0.133535	0.992461	1	5	post-mRNA release spliceosomal complex	CC	1
branch	GO:0005769	0.140007	0.991689	1	5	early endosome	CC	1
branch	GO:0005847	0.147914	0.99032	1	6	mRNA cleavage and polyadenylation specificity factor complex	CC	1
branch	GO:0000778	0.152805	0.989647	1	6	condensed nuclear chromosome kinetochore	CC	1
branch	GO:0005854	0.1707	0.986626	1	7	nascent polypeptide-associated complex	CC	1
branch	GO:0019867	0.176366	0.985689	1	7	outer membrane	CC	1
branch	GO:0000776	0.18131	0.984842	1	7	kinetochore	CC	1
branch	GO:0044424	0.184761	0.95717	2	28	intracellular part	CC	1
branch	GO:0005762	0.200165	0.951013	2	31	mitochondrial large ribosomal subunit	CC	1
branch	GO:0044425	0.202113	0.950382	2	29	membrane part	CC	1
branch	GO:0005938	0.205131	0.980011	1	8	cell cortex	CC	1
branch	GO:0031314	0.222593	0.975932	1	9	extrinsic component of mitochondrial inner membrane	CC	1
branch	GO:0005751	0.222686	0.975911	1	9	mitochondrial respiratory chain complex IV	CC	1
branch	GO:0000974	0.225717	0.975218	1	9	Prp19 complex	CC	1
branch	GO:0030130	0.250588	0.968762	1	10	clathrin coat of trans-Golgi network vesicle	CC	1
branch	GO:0030132	0.250588	0.968762	1	10	clathrin coat of coated pit	CC	1
branch	GO:0005874	0.25363	0.873974	5	122	microtubule	CC	1
branch	GO:0031305	0.258522	0.966327	1	11	integral component of mitochondrial inner membrane	CC	1
branch	GO:0005789	0.276433	0.840172	7	191	endoplasmic reticulum membrane	CC	1
branch	GO:0000307	0.277702	0.96081	1	11	cyclin-dependent protein kinase holoenzyme complex	CC	1
branch	GO:0008250	0.279319	0.960323	1	11	oligosaccharyltransferase complex	CC	1
branch	GO:0005816	0.301322	0.953012	1	12	spindle pole body	CC	1
branch	GO:0005742	0.303152	0.952103	1	13	mitochondrial outer membrane translocase complex	CC	1
branch	GO:0000177	0.327991	0.942987	1	14	cytoplasmic exosome (RNase complex)	CC	1
branch	GO:0030131	0.344095	0.936493	1	15	clathrin adaptor complex	CC	1
branch	GO:0009522	0.356471	0.870991	2	46	photosystem I	CC	1
branch	GO:0030686	0.373773	0.923707	1	16	90S preribosome	CC	1
branch	GO:0005856	0.384593	0.918529	1	17	cytoskeleton	CC	1
branch	GO:0019013	0.392945	0.81074	3	81	viral nucleocapsid	CC	1
branch	GO:0009523	0.411881	0.90477	1	19	photosystem II	CC	1
branch	GO:0000176	0.413354	0.904018	1	19	nuclear exosome (RNase complex)	CC	1
branch	GO:0030176	0.418957	0.901122	1	19	integral component of endoplasmic reticulum membrane	CC	1
branch	GO:0010287	0.419716	0.828819	2	53	plastoglobule	CC	1
branch	GO:0045261	0.432846	0.893471	1	20	proton-transporting ATP synthase complex, catalytic core F(1)	CC	1
branch	GO:0031965	0.471451	0.870573	1	22	nuclear membrane	CC	1
branch	GO:0005759	0.481846	0.781626	2	60	mitochondrial matrix	CC	1
branch	GO:0030126	0.532828	0.827876	1	27	COPI vesicle coat	CC	1
branch	GO:0030687	0.565368	0.80198	1	30	preribosome, large subunit precursor	CC	1
branch	GO:0000159	0.606176	0.766508	1	31	protein phosphatase type 2A complex	CC	1
branch	GO:0005623	0.607458	0.667058	2	74	cell	CC	1
branch	GO:0000932	0.708818	0.655695	1	44	cytoplasmic mRNA processing body	CC	1
branch	GO:0005794	0.728921	0.405834	7	302	Golgi apparatus	CC	1
branch	GO:0016592	0.754532	0.595321	1	50	mediator complex	CC	1
branch	GO:0005694	0.773942	0.567239	1	52	chromosome	CC	1
branch	GO:0005887	0.832518	0.295101	5	250	integral component of plasma membrane	CC	1
branch	GO:0000139	0.867477	0.317808	2	124	Golgi membrane	CC	1
branch	GO:0005576	0.910543	0.176246	5	293	extracellular region	CC	1
branch	GO:0005622	0.915373	0.138521	11	559	intracellular	CC	1
branch	GO:0005773	0.942246	0.167737	2	161	vacuole	CC	1
branch	GO:0009535	0.951777	0.145226	2	173	chloroplast thylakoid membrane	CC	1
branch	GO:0048046	0.954002	0.189839	1	108	apoplast	CC	1
branch	GO:0009941	0.971529	0.0946408	2	193	chloroplast envelope	CC	1
branch	GO:0005618	0.9959	0.0182183	2	269	cell wall	CC	1
branch	GO:0043231	0.997778	0.0160293	1	212	intracellular membrane-bounded organelle	CC	1
branch	GO:0016020	0.99794	0.00336574	36	1984	membrane	CC	1
branch	GO:0016021	0.999864	0.000186997	156	7258	integral component of membrane	CC	1
branch	GO:0009507	1	5.34501e-06	1	527	chloroplast	CC	1
branch	GO:0005886	1	2.89987e-07	7	1083	plasma membrane	CC	1
branch	GO:0072546	1	0.919526	0	3	ER membrane protein complex	CC	1
branch	GO:0031359	1	0.923204	0	3	integral component of chloroplast outer membrane	CC	1
branch	GO:0000506	1	0.919888	0	3	glycosylphosphatidylinositol-N-acetylglucosaminyltransferase (GPI-GnT) complex	CC	1
branch	GO:0045254	1	0.923353	0	3	pyruvate dehydrogenase complex	CC	1
branch	GO:0009512	1	0.913044	0	3	cytochrome b6f complex	CC	1
branch	GO:0034715	1	0.921389	0	3	pICln-Sm protein complex	CC	1
branch	GO:0033281	1	0.919457	0	3	TAT protein transport complex	CC	1
branch	GO:0031262	1	0.917821	0	3	Ndc80 complex	CC	1
branch	GO:0000780	1	0.921133	0	3	condensed nuclear chromosome, centromeric region	CC	1
branch	GO:0031616	1	0.921133	0	3	spindle pole centrosome	CC	1
branch	GO:0032133	1	0.921133	0	3	chromosome passenger complex	CC	1
branch	GO:0051233	1	0.921133	0	3	spindle midzone	CC	1
branch	GO:0031410	1	0.919444	0	3	cytoplasmic vesicle	CC	1
branch	GO:0033095	1	0.925372	0	3	aleurone grain	CC	1
branch	GO:0005719	1	0.924251	0	3	nuclear euchromatin	CC	1
branch	GO:0043224	1	0.916516	0	3	nuclear SCF ubiquitin ligase complex	CC	1
branch	GO:0005749	1	0.975335	0	1	mitochondrial respiratory chain complex II, succinate dehydrogenase complex (ubiquinone)	CC	1
branch	GO:0005956	1	0.917539	0	3	protein kinase CK2 complex	CC	1
branch	GO:0009509	1	0.920192	0	3	chromoplast	CC	1
branch	GO:0030870	1	0.918852	0	3	Mre11 complex	CC	1
branch	GO:0031298	1	0.922469	0	3	replication fork protection complex	CC	1
branch	GO:0034271	1	0.919481	0	3	phosphatidylinositol 3-kinase complex, class III, type I	CC	1
branch	GO:0034272	1	0.919481	0	3	phosphatidylinositol 3-kinase complex, class III, type II	CC	1
branch	GO:0005657	1	0.921557	0	3	replication fork	CC	1
branch	GO:0034719	1	0.918109	0	3	SMN-Sm protein complex	CC	1
branch	GO:0045275	1	0.916313	0	3	respiratory chain complex III	CC	1
branch	GO:0008622	1	0.927437	0	3	epsilon DNA polymerase complex	CC	1
branch	GO:0005776	1	0.911651	0	3	autophagosome	CC	1
branch	GO:0009569	1	0.918613	0	3	chloroplast starch grain	CC	1
branch	GO:1990234	1	0.951305	0	2	transferase complex	CC	1
branch	GO:1990423	1	0.972878	0	1	RZZ complex	CC	1
branch	GO:0000814	1	0.950269	0	2	ESCRT II complex	CC	1
branch	GO:0042170	1	0.919263	0	3	plastid membrane	CC	1
branch	GO:0048188	1	0.946638	0	2	Set1C/COMPASS complex	CC	1
branch	GO:0031519	1	0.918132	0	3	PcG protein complex	CC	1
branch	GO:0009897	1	0.917435	0	3	external side of plasma membrane	CC	1
branch	GO:0071818	1	0.918209	0	3	BAT3 complex	CC	1
branch	GO:0030931	1	0.975235	0	1	heterotetrameric ADPG pyrophosphorylase complex	CC	1
branch	GO:0000126	1	0.913283	0	3	transcription factor TFIIIB complex	CC	1
branch	GO:0000421	1	0.922414	0	3	autophagosome membrane	CC	1
branch	GO:0030688	1	0.918745	0	3	preribosome, small subunit precursor	CC	1
branch	GO:0005746	1	0.912583	0	3	mitochondrial respiratory chain	CC	1
branch	GO:0097373	1	0.944998	0	2	MCM core complex	CC	1
branch	GO:0044614	1	0.944892	0	2	nuclear pore cytoplasmic filaments	CC	1
branch	GO:0044391	1	0.950676	0	2	ribosomal subunit	CC	1
branch	GO:0019008	1	0.945907	0	2	molybdopterin synthase complex	CC	1
branch	GO:0009526	1	0.911677	0	3	plastid envelope	CC	1
branch	GO:0097218	1	0.975475	0	1	sieve plate	CC	1
branch	GO:0000779	1	0.950013	0	2	condensed chromosome, centromeric region	CC	1
branch	GO:0000799	1	0.950013	0	2	nuclear condensin complex	CC	1
branch	GO:0017053	1	0.918468	0	3	transcriptional repressor complex	CC	1
branch	GO:0031462	1	0.945967	0	2	Cul2-RING ubiquitin ligase complex	CC	1
branch	GO:0031467	1	0.945967	0	2	Cul7-RING ubiquitin ligase complex	CC	1
branch	GO:0005850	1	0.912887	0	3	eukaryotic translation initiation factor 2 complex	CC	1
branch	GO:0005785	1	0.917167	0	3	signal recognition particle receptor complex	CC	1
branch	GO:0005668	1	0.971379	0	1	RNA polymerase transcription factor SL1 complex	CC	1
branch	GO:0070860	1	0.971379	0	1	RNA polymerase I core factor complex	CC	1
branch	GO:0005845	1	0.916529	0	3	mRNA cap binding complex	CC	1
branch	GO:0000323	1	0.950809	0	2	lytic vacuole	CC	1
branch	GO:0031416	1	0.946117	0	2	NatB complex	CC	1
branch	GO:0032777	1	0.917121	0	3	Piccolo NuA4 histone acetyltransferase complex	CC	1
branch	GO:0055028	1	0.947105	0	2	cortical microtubule	CC	1
branch	GO:0090575	1	0.951534	0	2	RNA polymerase II transcription factor complex	CC	1
branch	GO:1990726	1	0.918856	0	3	Lsm1-7-Pat1 complex	CC	1
branch	GO:1990077	1	0.948884	0	2	primosome complex	CC	1
branch	GO:0030140	1	0.950292	0	2	trans-Golgi network transport vesicle	CC	1
branch	GO:0030123	1	0.945988	0	2	AP-3 adaptor complex	CC	1
branch	GO:0031090	1	0.950545	0	2	organelle membrane	CC	1
branch	GO:0031226	1	0.914563	0	3	intrinsic component of plasma membrane	CC	1
branch	GO:0030125	1	0.944559	0	2	clathrin vesicle coat	CC	1
branch	GO:0031985	1	0.972913	0	1	Golgi cisterna	CC	1
branch	GO:0009539	1	0.945548	0	2	photosystem II reaction center	CC	1
branch	GO:0032389	1	0.944357	0	2	MutLalpha complex	CC	1
branch	GO:0070176	1	0.944007	0	2	DRM complex	CC	1
branch	GO:0009574	1	0.972566	0	1	preprophase band	CC	1
branch	GO:0032039	1	0.942105	0	2	integrator complex	CC	1
branch	GO:0032302	1	0.949752	0	2	MutSbeta complex	CC	1
branch	GO:0031083	1	0.974473	0	1	BLOC-1 complex	CC	1
branch	GO:0032588	1	0.974473	0	1	trans-Golgi network membrane	CC	1
branch	GO:0034426	1	0.924823	0	3	etioplast membrane	CC	1
branch	GO:0045298	1	0.944646	0	2	tubulin complex	CC	1
branch	GO:0000417	1	0.968957	0	1	HIR complex	CC	1
branch	GO:0001527	1	0.912019	0	3	microfibril	CC	1
branch	GO:0070274	1	0.949324	0	2	RES complex	CC	1
branch	GO:0030956	1	0.94626	0	2	glutamyl-tRNA(Gln) amidotransferase complex	CC	1
branch	GO:0032580	1	0.916085	0	3	Golgi cisterna membrane	CC	1
branch	GO:0071008	1	0.946147	0	2	U2-type post-mRNA release spliceosomal complex	CC	1
branch	GO:0000794	1	0.913898	0	3	condensed nuclear chromosome	CC	1
branch	GO:0031515	1	0.943096	0	2	tRNA (m1A) methyltransferase complex	CC	1
branch	GO:0033116	1	0.972692	0	1	endoplasmic reticulum-Golgi intermediate compartment membrane	CC	1
branch	GO:0000813	1	0.951487	0	2	ESCRT I complex	CC	1
branch	GO:0035061	1	0.945941	0	2	interchromatin granule	CC	1
branch	GO:0030692	1	0.943993	0	2	Noc4p-Nop14p complex	CC	1
branch	GO:0012510	1	0.940209	0	2	trans-Golgi network transport vesicle membrane	CC	1
branch	GO:0043078	1	0.974357	0	1	polar nucleus	CC	1
branch	GO:0005662	1	0.943825	0	2	DNA replication factor A complex	CC	1
branch	GO:0033186	1	0.945397	0	2	CAF-1 complex	CC	1
branch	GO:0000793	1	0.948211	0	2	condensed chromosome	CC	1
branch	GO:0031972	1	0.974698	0	1	chloroplast intermembrane space	CC	1
branch	GO:0000408	1	0.940556	0	2	EKC/KEOPS complex	CC	1
branch	GO:0030991	1	0.971993	0	1	intraciliary transport particle A	CC	1
branch	GO:0005815	1	0.948317	0	2	microtubule organizing center	CC	1
branch	GO:0044436	1	0.971955	0	1	thylakoid part	CC	1
branch	GO:0044615	1	0.949134	0	2	nuclear pore nuclear basket	CC	1
branch	GO:0048476	1	0.971884	0	1	Holliday junction resolvase complex	CC	1
branch	GO:0000178	1	0.945395	0	2	exosome (RNase complex)	CC	1
branch	GO:0000172	1	0.972121	0	1	ribonuclease MRP complex	CC	1
branch	GO:0030677	1	0.972121	0	1	ribonuclease P complex	CC	1
branch	GO:0005793	1	0.912094	0	3	endoplasmic reticulum-Golgi intermediate compartment	CC	1
branch	GO:0031361	1	0.943864	0	2	integral component of thylakoid membrane	CC	1
branch	GO:0033110	1	0.975475	0	1	Cvt vesicle membrane	CC	1
branch	GO:0045272	1	0.939977	0	2	plasma membrane respiratory chain complex I	CC	1
branch	GO:0033063	1	0.944727	0	2	Rad51B-Rad51C-Rad51D-XRCC2 complex	CC	1
branch	GO:0000940	1	0.975197	0	1	condensed chromosome outer kinetochore	CC	1
branch	GO:0005658	1	0.951516	0	2	alpha DNA polymerase:primase complex	CC	1
branch	GO:0045177	1	0.944482	0	2	apical part of cell	CC	1
branch	GO:0005950	1	0.975475	0	1	anthranilate synthase complex	CC	1
branch	GO:0008275	1	0.947376	0	2	gamma-tubulin small complex	CC	1
branch	GO:0034455	1	0.969598	0	1	t-UTP complex	CC	1
branch	GO:0032299	1	0.949664	0	2	ribonuclease H2 complex	CC	1
branch	GO:0019774	1	0.975475	0	1	proteasome core complex, beta-subunit complex	CC	1
branch	GO:0005621	1	0.945867	0	2	cellular bud scar	CC	1
branch	GO:0030659	1	0.974452	0	1	cytoplasmic vesicle membrane	CC	1
branch	GO:0070382	1	0.974452	0	1	exocytic vesicle	CC	1
branch	GO:0071782	1	0.947604	0	2	endoplasmic reticulum tubular network	CC	1
branch	GO:0000312	1	0.975475	0	1	plastid small ribosomal subunit	CC	1
branch	GO:0016589	1	0.971514	0	1	NURF complex	CC	1
branch	GO:0071561	1	0.972421	0	1	nucleus-vacuole junction	CC	1
branch	GO:0034709	1	0.975381	0	1	methylosome	CC	1
branch	GO:0031372	1	0.972548	0	1	UBC13-MMS2 complex	CC	1
branch	GO:0000837	1	0.944847	0	2	Doa10p ubiquitin ligase complex	CC	1
branch	GO:0000839	1	0.944847	0	2	Hrd1p ubiquitin ligase ERAD-L complex	CC	1
branch	GO:0034098	1	0.944847	0	2	VCP-NPL4-UFD1 AAA ATPase complex	CC	1
branch	GO:1990112	1	0.944847	0	2	RQC complex	CC	1
branch	GO:0009514	1	0.941055	0	2	glyoxysome	CC	1
branch	GO:0031209	1	0.974983	0	1	SCAR complex	CC	1
branch	GO:0005796	1	0.97116	0	1	Golgi lumen	CC	1
branch	GO:0030289	1	0.9715	0	1	protein phosphatase 4 complex	CC	1
branch	GO:0008023	1	0.951551	0	2	transcription elongation factor complex	CC	1
branch	GO:0070545	1	0.94612	0	2	PeBoW complex	CC	1
branch	GO:0030288	1	0.946669	0	2	outer membrane-bounded periplasmic space	CC	1
branch	GO:0071021	1	0.973816	0	1	U2-type post-spliceosomal complex	CC	1
branch	GO:0000777	1	0.948487	0	2	condensed chromosome kinetochore	CC	1
branch	GO:0033263	1	0.939519	0	2	CORVET complex	CC	1
branch	GO:1990072	1	0.973003	0	1	TRAPPIII protein complex	CC	1
branch	GO:0043564	1	0.943711	0	2	Ku70:Ku80 complex	CC	1
branch	GO:0000153	1	0.971674	0	1	cytoplasmic ubiquitin ligase complex	CC	1
branch	GO:0000118	1	0.774088	0	9	histone deacetylase complex	CC	1
branch	GO:0000123	1	0.36772	0	36	histone acetyltransferase complex	CC	1
branch	GO:0000124	1	0.878426	0	5	SAGA complex	CC	1
branch	GO:0000145	1	0.423597	0	30	exocyst	CC	1
branch	GO:0000151	1	0.481537	0	26	ubiquitin ligase complex	CC	1
branch	GO:0000221	1	0.872246	0	5	vacuolar proton-transporting V-type ATPase, V1 domain	CC	1
branch	GO:0000228	1	0.724804	0	11	nuclear chromosome	CC	1
branch	GO:0000243	1	0.732662	0	11	commitment complex	CC	1
branch	GO:0000275	1	0.79328	0	8	mitochondrial proton-transporting ATP synthase complex, catalytic core F(1)	CC	1
branch	GO:0000325	1	0.596683	0	18	plant-type vacuole	CC	1
branch	GO:0000326	1	0.862529	0	5	protein storage vacuole	CC	1
branch	GO:0000347	1	0.803307	0	8	THO complex	CC	1
branch	GO:0000407	1	0.774069	0	9	pre-autophagosomal structure	CC	1
branch	GO:0000439	1	0.819463	0	7	core TFIIH complex	CC	1
branch	GO:0000502	1	0.56458	0	21	proteasome complex	CC	1
branch	GO:0000783	1	0.645123	0	15	nuclear telomere cap complex	CC	1
branch	GO:0000784	1	0.735326	0	11	nuclear chromosome, telomeric region	CC	1
branch	GO:0000785	1	0.653362	0	15	chromatin	CC	1
branch	GO:0000788	1	0.785584	0	9	nuclear nucleosome	CC	1
branch	GO:0000795	1	0.80854	0	7	synaptonemal complex	CC	1
branch	GO:0000796	1	0.865303	0	5	condensin complex	CC	1
branch	GO:0000922	1	0.746038	0	10	spindle pole	CC	1
branch	GO:0000923	1	0.762093	0	9	equatorial microtubule organizing center	CC	1
branch	GO:0000930	1	0.788656	0	8	gamma-tubulin complex	CC	1
branch	GO:0005578	1	0.887903	0	4	proteinaceous extracellular matrix	CC	1
branch	GO:0005615	1	0.256887	0	47	extracellular space	CC	1
branch	GO:0005639	1	0.886713	0	4	integral component of nuclear inner membrane	CC	1
branch	GO:0005654	1	0.495123	0	24	nucleoplasm	CC	1
branch	GO:0005655	1	0.682534	0	14	nucleolar ribonuclease P complex	CC	1
branch	GO:0005663	1	0.647003	0	15	DNA replication factor C complex	CC	1
branch	GO:0005665	1	0.496149	0	26	DNA-directed RNA polymerase II, core complex	CC	1
branch	GO:0005666	1	0.464964	0	28	DNA-directed RNA polymerase III complex	CC	1
branch	GO:0005667	1	0.386187	0	34	transcription factor complex	CC	1
branch	GO:0005669	1	0.802709	0	8	transcription factor TFIID complex	CC	1
branch	GO:0005672	1	0.89335	0	4	transcription factor TFIIA complex	CC	1
branch	GO:0005675	1	0.866077	0	5	holo TFIIH complex	CC	1
branch	GO:0005677	1	0.890861	0	4	chromatin silencing complex	CC	1
branch	GO:0005680	1	0.736146	0	11	anaphase-promoting complex	CC	1
branch	GO:0005681	1	0.421156	0	31	spliceosomal complex	CC	1
branch	GO:0005682	1	0.774277	0	9	U5 snRNP	CC	1
branch	GO:0005684	1	0.895388	0	4	U2-type spliceosomal complex	CC	1
branch	GO:0005685	1	0.533011	0	22	U1 snRNP	CC	1
branch	GO:0005686	1	0.588046	0	19	U2 snRNP	CC	1
branch	GO:0005687	1	0.868524	0	5	U4 snRNP	CC	1
branch	GO:0005688	1	0.828012	0	7	U6 snRNP	CC	1
branch	GO:0005689	1	0.690499	0	13	U12-type spliceosomal complex	CC	1
branch	GO:0005732	1	0.762213	0	10	small nucleolar ribonucleoprotein complex	CC	1
branch	GO:0005736	1	0.561752	0	22	DNA-directed RNA polymerase I complex	CC	1
branch	GO:0005740	1	0.89727	0	4	mitochondrial envelope	CC	1
branch	GO:0005744	1	0.702602	0	13	mitochondrial inner membrane presequence translocase complex	CC	1
branch	GO:0005747	1	0.479393	0	26	mitochondrial respiratory chain complex I	CC	1
branch	GO:0005753	1	0.799829	0	8	mitochondrial proton-transporting ATP synthase complex	CC	1
branch	GO:0005761	1	0.870486	0	5	mitochondrial ribosome	CC	1
branch	GO:0005763	1	0.820972	0	7	mitochondrial small ribosomal subunit	CC	1
branch	GO:0005764	1	0.441124	0	28	lysosome	CC	1
branch	GO:0005765	1	0.772103	0	9	lysosomal membrane	CC	1
branch	GO:0005768	1	0.00927202	0	164	endosome	CC	1
branch	GO:0005770	1	0.762609	0	9	late endosome	CC	1
branch	GO:0005771	1	0.869029	0	5	multivesicular body	CC	1
branch	GO:0005774	1	0.00811367	0	171	vacuolar membrane	CC	1
branch	GO:0005777	1	0.161781	0	66	peroxisome	CC	1
branch	GO:0005778	1	0.735598	0	11	peroxisomal membrane	CC	1
branch	GO:0005779	1	0.812325	0	7	integral component of peroxisomal membrane	CC	1
branch	GO:0005784	1	0.905142	0	4	Sec61 translocon complex	CC	1
branch	GO:0005786	1	0.830684	0	7	signal recognition particle, endoplasmic reticulum targeting	CC	1
branch	GO:0005787	1	0.781589	0	9	signal peptidase complex	CC	1
branch	GO:0005788	1	0.804742	0	8	endoplasmic reticulum lumen	CC	1
branch	GO:0005795	1	0.752472	0	10	Golgi stack	CC	1
branch	GO:0005797	1	0.875727	0	5	Golgi medial cisterna	CC	1
branch	GO:0005798	1	0.821195	0	7	Golgi-associated vesicle	CC	1
branch	GO:0005801	1	0.761988	0	10	cis-Golgi network	CC	1
branch	GO:0005802	1	0.00511334	0	184	trans-Golgi network	CC	1
branch	GO:0005813	1	0.698591	0	12	centrosome	CC	1
branch	GO:0005819	1	0.573802	0	20	spindle	CC	1
branch	GO:0005834	1	0.846241	0	6	heterotrimeric G-protein complex	CC	1
branch	GO:0005839	1	0.689336	0	14	proteasome core complex	CC	1
branch	GO:0005849	1	0.782568	0	9	mRNA cleavage factor complex	CC	1
branch	GO:0005851	1	0.834197	0	6	eukaryotic translation initiation factor 2B complex	CC	1
branch	GO:0005871	1	0.191604	0	57	kinesin complex	CC	1
branch	GO:0005876	1	0.850023	0	6	spindle microtubule	CC	1
branch	GO:0005885	1	0.713943	0	12	Arp2/3 protein complex	CC	1
branch	GO:0005929	1	0.685976	0	13	cilium	CC	1
branch	GO:0005953	1	0.868306	0	5	CAAX-protein geranylgeranyltransferase complex	CC	1
branch	GO:0005960	1	0.894954	0	4	glycine cleavage complex	CC	1
branch	GO:0005965	1	0.890737	0	4	protein farnesyltransferase complex	CC	1
branch	GO:0005968	1	0.840207	0	6	Rab-protein geranylgeranyltransferase complex	CC	1
branch	GO:0005971	1	0.892866	0	4	ribonucleoside-diphosphate reductase complex	CC	1
branch	GO:0008180	1	0.823525	0	7	COP9 signalosome	CC	1
branch	GO:0008274	1	0.895346	0	4	gamma-tubulin ring complex	CC	1
branch	GO:0008290	1	0.863284	0	5	F-actin capping protein complex	CC	1
branch	GO:0008540	1	0.705942	0	12	proteasome regulatory particle, base subcomplex	CC	1
branch	GO:0008541	1	0.794681	0	8	proteasome regulatory particle, lid subcomplex	CC	1
branch	GO:0009295	1	0.847856	0	6	nucleoid	CC	1
branch	GO:0009317	1	0.892401	0	4	acetyl-CoA carboxylase complex	CC	1
branch	GO:0009330	1	0.84988	0	6	DNA topoisomerase complex (ATP-hydrolyzing)	CC	1
branch	GO:0009331	1	0.81884	0	7	glycerol-3-phosphate dehydrogenase complex	CC	1
branch	GO:0009360	1	0.842328	0	6	DNA polymerase III complex	CC	1
branch	GO:0009501	1	0.677993	0	13	amyloplast	CC	1
branch	GO:0009504	1	0.822552	0	7	cell plate	CC	1
branch	GO:0009505	1	0.0388142	0	114	plant-type cell wall	CC	1
branch	GO:0009506	1	4.75009e-05	0	352	plasmodesma	CC	1
branch	GO:0009508	1	0.733874	0	11	plastid chromosome	CC	1
branch	GO:0009524	1	0.688188	0	13	phragmoplast	CC	1
branch	GO:0009534	1	0.210814	0	56	chloroplast thylakoid	CC	1
branch	GO:0009536	1	0.125536	0	74	plastid	CC	1
branch	GO:0009538	1	0.850168	0	6	photosystem I reaction center	CC	1
branch	GO:0009543	1	0.796409	0	8	chloroplast thylakoid lumen	CC	1
branch	GO:0009570	1	0.00130448	0	235	chloroplast stroma	CC	1
branch	GO:0009579	1	0.514725	0	24	thylakoid	CC	1
branch	GO:0009654	1	0.533946	0	22	photosystem II oxygen evolving complex	CC	1
branch	GO:0009705	1	0.248591	0	48	plant-type vacuole membrane	CC	1
branch	GO:0009706	1	0.520907	0	23	chloroplast inner membrane	CC	1
branch	GO:0009707	1	0.445232	0	28	chloroplast outer membrane	CC	1
branch	GO:0010008	1	0.889332	0	4	endosome membrane	CC	1
branch	GO:0010319	1	0.712456	0	12	stromule	CC	1
branch	GO:0010598	1	0.851	0	6	NAD(P)H dehydrogenase complex (plastoquinone)	CC	1
branch	GO:0012505	1	0.131992	0	71	endomembrane system	CC	1
branch	GO:0012507	1	0.748641	0	10	ER to Golgi transport vesicle membrane	CC	1
branch	GO:0012511	1	0.864848	0	5	monolayer-surrounded lipid storage body	CC	1
branch	GO:0015030	1	0.756308	0	10	Cajal body	CC	1
branch	GO:0015629	1	0.60936	0	17	actin cytoskeleton	CC	1
branch	GO:0015630	1	0.891289	0	4	microtubule cytoskeleton	CC	1
branch	GO:0016272	1	0.727944	0	11	prefoldin complex	CC	1
branch	GO:0016324	1	0.865522	0	5	apical plasma membrane	CC	1
branch	GO:0016363	1	0.891621	0	4	nuclear matrix	CC	1
branch	GO:0016442	1	0.751708	0	10	RISC complex	CC	1
branch	GO:0016459	1	0.44507	0	28	myosin complex	CC	1
branch	GO:0016471	1	0.867338	0	5	vacuolar proton-transporting V-type ATPase complex	CC	1
branch	GO:0016591	1	0.892868	0	4	DNA-directed RNA polymerase II, holoenzyme	CC	1
branch	GO:0016593	1	0.851469	0	6	Cdc73/Paf1 complex	CC	1
branch	GO:0016602	1	0.53902	0	22	CCAAT-binding factor complex	CC	1
branch	GO:0016604	1	0.865756	0	5	nuclear body	CC	1
branch	GO:0016607	1	0.796374	0	8	nuclear speck	CC	1
branch	GO:0017119	1	0.501548	0	24	Golgi transport complex	CC	1
branch	GO:0019005	1	0.493839	0	25	SCF ubiquitin ligase complex	CC	1
branch	GO:0019028	1	0.844415	0	6	viral capsid	CC	1
branch	GO:0019031	1	0.838217	0	6	viral envelope	CC	1
branch	GO:0019773	1	0.669433	0	14	proteasome core complex, alpha-subunit complex	CC	1
branch	GO:0019898	1	0.295253	0	42	extrinsic component of membrane	CC	1
branch	GO:0022626	1	0.743013	0	10	cytosolic ribosome	CC	1
branch	GO:0030008	1	0.862863	0	5	TRAPP complex	CC	1
branch	GO:0030014	1	0.714025	0	12	CCR4-NOT complex	CC	1
branch	GO:0030015	1	0.72093	0	11	CCR4-NOT core complex	CC	1
branch	GO:0030117	1	0.796472	0	8	membrane coat	CC	1
branch	GO:0030136	1	0.713031	0	12	clathrin-coated vesicle	CC	1
branch	GO:0030173	1	0.707004	0	12	integral component of Golgi membrane	CC	1
branch	GO:0030286	1	0.736407	0	11	dynein complex	CC	1
branch	GO:0030529	1	0.158077	0	65	ribonucleoprotein complex	CC	1
branch	GO:0030660	1	0.817085	0	7	Golgi-associated vesicle membrane	CC	1
branch	GO:0030896	1	0.891333	0	4	checkpoint clamp complex	CC	1
branch	GO:0030897	1	0.838461	0	6	HOPS complex	CC	1
branch	GO:0030904	1	0.677402	0	13	retromer complex	CC	1
branch	GO:0030915	1	0.84084	0	6	Smc5-Smc6 complex	CC	1
branch	GO:0031012	1	0.873478	0	5	extracellular matrix	CC	1
branch	GO:0031080	1	0.873016	0	5	nuclear pore outer ring	CC	1
branch	GO:0031201	1	0.127689	0	74	SNARE complex	CC	1
branch	GO:0031224	1	0.878202	0	5	intrinsic component of membrane	CC	1
branch	GO:0031225	1	0.623407	0	17	anchored component of membrane	CC	1
branch	GO:0031248	1	0.715971	0	12	protein acetyltransferase complex	CC	1
branch	GO:0031307	1	0.688512	0	13	integral component of mitochondrial outer membrane	CC	1
branch	GO:0031461	1	0.733092	0	11	cullin-RING ubiquitin ligase complex	CC	1
branch	GO:0031463	1	0.576108	0	20	Cul3-RING ubiquitin ligase complex	CC	1
branch	GO:0031514	1	0.772272	0	9	motile cilium	CC	1
branch	GO:0031595	1	0.793338	0	8	nuclear proteasome complex	CC	1
branch	GO:0031597	1	0.817222	0	7	cytosolic proteasome complex	CC	1
branch	GO:0031902	1	0.654647	0	15	late endosome membrane	CC	1
branch	GO:0031969	1	0.754102	0	10	chloroplast membrane	CC	1
branch	GO:0031977	1	0.651881	0	15	thylakoid lumen	CC	1
branch	GO:0032300	1	0.884086	0	4	mismatch repair complex	CC	1
branch	GO:0032301	1	0.87204	0	5	MutSalpha complex	CC	1
branch	GO:0032545	1	0.875584	0	5	CURI complex	CC	1
branch	GO:0032991	1	0.748541	0	10	macromolecular complex	CC	1
branch	GO:0033178	1	0.820611	0	7	proton-transporting two-sector ATPase complex, catalytic domain	CC	1
branch	GO:0033180	1	0.839663	0	6	proton-transporting V-type ATPase, V1 domain	CC	1
branch	GO:0033185	1	0.893672	0	4	dolichol-phosphate-mannose synthase complex	CC	1
branch	GO:0033588	1	0.848837	0	6	Elongator holoenzyme complex	CC	1
branch	GO:0034045	1	0.665838	0	14	pre-autophagosomal structure membrane	CC	1
branch	GO:0034274	1	0.896028	0	4	Atg12-Atg5-Atg16 complex	CC	1
branch	GO:0034388	1	0.82933	0	7	Pwp2p-containing subcomplex of 90S preribosome	CC	1
branch	GO:0034456	1	0.875584	0	5	UTP-C complex	CC	1
branch	GO:0034457	1	0.897106	0	4	Mpp10 complex	CC	1
branch	GO:0034515	1	0.864946	0	5	proteasome storage granule	CC	1
branch	GO:0035145	1	0.889961	0	4	exon-exon junction complex	CC	1
branch	GO:0036266	1	0.889412	0	4	Cdc48p-Npl4p-Vms1p AAA ATPase complex	CC	1
branch	GO:0042555	1	0.735585	0	11	MCM complex	CC	1
branch	GO:0042644	1	0.784326	0	9	chloroplast nucleoid	CC	1
branch	GO:0042651	1	0.726787	0	11	thylakoid membrane	CC	1
branch	GO:0042719	1	0.872204	0	5	mitochondrial intermembrane space protein transporter complex	CC	1
branch	GO:0042720	1	0.845982	0	6	mitochondrial inner membrane peptidase complex	CC	1
branch	GO:0042721	1	0.900349	0	4	mitochondrial inner membrane protein insertion complex	CC	1
branch	GO:0042765	1	0.866981	0	5	GPI-anchor transamidase complex	CC	1
branch	GO:0042807	1	0.783518	0	8	central vacuole	CC	1
branch	GO:0043190	1	0.89435	0	4	ATP-binding cassette (ABC) transporter complex	CC	1
branch	GO:0043227	1	0.887655	0	4	membrane-bounded organelle	CC	1
branch	GO:0043229	1	0.582066	0	19	intracellular organelle	CC	1
branch	GO:0043232	1	0.885064	0	4	intracellular non-membrane-bounded organelle	CC	1
branch	GO:0044428	1	0.754834	0	10	nuclear part	CC	1
branch	GO:0044434	1	0.667863	0	15	chloroplast part	CC	1
branch	GO:0044444	1	0.333874	0	39	cytoplasmic part	CC	1
branch	GO:0044446	1	0.751298	0	10	intracellular organelle part	CC	1
branch	GO:0044611	1	0.804966	0	8	nuclear pore inner ring	CC	1
branch	GO:0044613	1	0.895821	0	4	nuclear pore central transport channel	CC	1
branch	GO:0045252	1	0.827384	0	7	oxoglutarate dehydrogenase complex	CC	1
branch	GO:0045263	1	0.824441	0	7	proton-transporting ATP synthase complex, coupling factor F(o)	CC	1
branch	GO:0046658	1	0.0421501	0	116	anchored component of plasma membrane	CC	1
branch	GO:0046930	1	0.902141	0	4	pore complex	CC	1
branch	GO:0048471	1	0.867543	0	5	perinuclear region of cytoplasm	CC	1
branch	GO:0048500	1	0.877792	0	5	signal recognition particle	CC	1
branch	GO:0070449	1	0.788928	0	8	elongin complex	CC	1
branch	GO:0070461	1	0.892465	0	4	SAGA-type complex	CC	1
branch	GO:0070469	1	0.50025	0	25	respiratory chain	CC	1
branch	GO:0070652	1	0.750841	0	10	HAUS complex	CC	1
branch	GO:0070772	1	0.893755	0	4	PAS complex	CC	1
branch	GO:0070847	1	0.710246	0	12	core mediator complex	CC	1
branch	GO:0071004	1	0.505867	0	24	U2-type prespliceosome	CC	1
branch	GO:0071010	1	0.867325	0	5	prespliceosome	CC	1
branch	GO:0071011	1	0.479768	0	26	precatalytic spliceosome	CC	1
branch	GO:0071012	1	0.872614	0	5	catalytic step 1 spliceosome	CC	1
branch	GO:0071013	1	0.353051	0	37	catalytic step 2 spliceosome	CC	1
branch	GO:0071458	1	0.817085	0	7	integral component of cytoplasmic side of endoplasmic reticulum membrane	CC	1
branch	GO:0071556	1	0.817085	0	7	integral component of lumenal side of endoplasmic reticulum membrane	CC	1
branch	GO:0071944	1	0.54017	0	23	cell periphery	CC	1
branch	GO:0080008	1	0.680047	0	14	Cul4-RING E3 ubiquitin ligase complex	CC	1
branch	GO:0089701	1	0.733319	0	11	U2AF	CC	1
branch	GO:0090404	1	0.869786	0	5	pollen tube tip	CC	1
branch	GO:0090406	1	0.706363	0	13	pollen tube	CC	1
branch	GO:0097526	1	0.82407	0	7	spliceosomal tri-snRNP complex	CC	1
branch	GO:1903600	1	0.889377	0	4	glutaminase complex	CC	1
branch	GO:1990316	1	0.790508	0	8	ATG1/UKL1 kinase complex	CC	1
branch	GO:0000333	1	0.973115	0	1	telomerase catalytic core complex	CC	1
branch	GO:0005690	1	0.97256	0	1	U4atac snRNP	CC	1
branch	GO:0043661	1	0.941709	0	2	peribacteroid membrane	CC	1
branch	GO:0019866	1	0.970035	0	1	organelle inner membrane	CC	1
branch	GO:0009328	1	0.940069	0	2	phenylalanine-tRNA ligase complex	CC	1
branch	GO:0042406	1	0.944671	0	2	extrinsic component of endoplasmic reticulum membrane	CC	1
branch	GO:0005826	1	0.938612	0	2	actomyosin contractile ring	CC	1
branch	GO:0036464	1	0.939378	0	2	cytoplasmic ribonucleoprotein granule	CC	1
branch	GO:0071203	1	0.975475	0	1	WASH complex	CC	1
branch	GO:0000792	1	0.975089	0	1	heterochromatin	CC	1
branch	GO:0000811	1	0.975457	0	1	GINS complex	CC	1
branch	GO:0071020	1	0.974301	0	1	post-spliceosomal complex	CC	1
branch	GO:0032587	1	0.943105	0	2	ruffle membrane	CC	1
branch	GO:0000808	1	0.949472	0	2	origin recognition complex	CC	1
branch	GO:0000110	1	0.972032	0	1	nucleotide-excision repair factor 1 complex	CC	1
branch	GO:0043626	1	0.941604	0	2	PCNA complex	CC	1
branch	GO:0005942	1	0.939199	0	2	phosphatidylinositol 3-kinase complex	CC	1
branch	GO:0005673	1	0.973059	0	1	transcription factor TFIIE complex	CC	1
branch	GO:0080085	1	0.947177	0	2	signal recognition particle, chloroplast targeting	CC	1
branch	GO:0043186	1	0.97191	0	1	P granule	CC	1
branch	GO:0009349	1	0.93964	0	2	riboflavin synthase complex	CC	1
branch	GO:0070390	1	0.975046	0	1	transcription export complex 2	CC	1
branch	GO:0071819	1	0.975046	0	1	DUBm complex	CC	1
branch	GO:0000131	1	0.945171	0	2	incipient cellular bud site	CC	1
branch	GO:0005828	1	0.951511	0	2	kinetochore microtubule	CC	1
branch	GO:0017117	1	0.968868	0	1	single-stranded DNA-dependent ATP-dependent DNA helicase complex	CC	1
branch	GO:0043291	1	0.968868	0	1	RAVE complex	CC	1
branch	GO:0008352	1	0.941917	0	2	katanin complex	CC	1
branch	GO:0000328	1	0.975475	0	1	fungal-type vacuole lumen	CC	1
branch	GO:0005846	1	0.940811	0	2	nuclear cap binding complex	CC	1
branch	GO:0031417	1	0.94323	0	2	NatC complex	CC	1
branch	GO:0030658	1	0.974838	0	1	transport vesicle membrane	CC	1
branch	GO:0009513	1	0.974765	0	1	etioplast	CC	1
branch	GO:0009537	1	0.974765	0	1	proplastid	CC	1
branch	GO:0042597	1	0.97164	0	1	periplasmic space	CC	1
branch	GO:0055037	1	0.97477	0	1	recycling endosome	CC	1
branch	GO:0000445	1	0.947576	0	2	THO complex part of transcription export complex	CC	1
branch	GO:0005664	1	0.974526	0	1	nuclear origin of replication recognition complex	CC	1
branch	GO:0000111	1	0.969451	0	1	nucleotide-excision repair factor 2 complex	CC	1
branch	GO:0071942	1	0.969451	0	1	XPC complex	CC	1
branch	GO:0046695	1	0.975475	0	1	SLIK (SAGA-like) complex	CC	1
branch	GO:0000419	1	0.975475	0	1	DNA-directed RNA polymerase V complex	CC	1
branch	GO:0030119	1	0.972952	0	1	AP-type membrane coat adaptor complex	CC	1
branch	GO:0070765	1	0.973798	0	1	gamma-secretase complex	CC	1
branch	GO:0018444	1	0.939835	0	2	translation release factor complex	CC	1
branch	GO:0033503	1	0.975475	0	1	HULC complex	CC	1
branch	GO:0097505	1	0.975475	0	1	Rad6-Rad18 complex	CC	1
branch	GO:0070531	1	0.94171	0	2	BRCA1-A complex	CC	1
branch	GO:0043625	1	0.942315	0	2	delta DNA polymerase complex	CC	1
branch	GO:0005712	1	0.940918	0	2	chiasma	CC	1
branch	GO:0044599	1	0.970144	0	1	AP-5 adaptor complex	CC	1
branch	GO:0035101	1	0.971311	0	1	FACT complex	CC	1
branch	GO:0005838	1	0.974289	0	1	proteasome regulatory particle	CC	1
branch	GO:0042646	1	0.949789	0	2	plastid nucleoid	CC	1
branch	GO:0010369	1	0.975475	0	1	chromocenter	CC	1
branch	GO:0070701	1	0.968647	0	1	mucus layer	CC	1
branch	GO:0000818	1	0.975475	0	1	nuclear MIS12/MIND complex	CC	1
branch	GO:1990811	1	0.975475	0	1	Msd1-Wdr8-Pkl1 complex	CC	1
branch	GO:0000446	1	0.97312	0	1	nucleoplasmic THO complex	CC	1
branch	GO:1990429	1	0.969788	0	1	peroxisomal importomer complex	CC	1
branch	GO:0070993	1	0.971236	0	1	translation preinitiation complex	CC	1
branch	GO:0009532	1	0.969414	0	1	plastid stroma	CC	1
branch	GO:0009571	1	0.969414	0	1	proplastid stroma	CC	1
branch	GO:0030690	1	0.969414	0	1	Noc1p-Noc2p complex	CC	1
branch	GO:0030691	1	0.969414	0	1	Noc2p-Noc3p complex	CC	1
branch	GO:0031390	1	0.97535	0	1	Ctf18 RFC-like complex	CC	1
branch	GO:0044431	1	0.940668	0	2	Golgi apparatus part	CC	1
branch	GO:0070552	1	0.969539	0	1	BRISC complex	CC	1
branch	GO:0009840	1	0.942206	0	2	chloroplastic endopeptidase Clp complex	CC	1
branch	GO:0000938	1	0.941101	0	2	GARP complex	CC	1
branch	GO:0000427	1	0.942616	0	2	plastid-encoded plastid RNA polymerase complex	CC	1
branch	GO:0043189	1	0.97546	0	1	H4/H2A histone acetyltransferase complex	CC	1
branch	GO:0070825	1	0.971036	0	1	micropyle	CC	1
branch	GO:0000112	1	0.968987	0	1	nucleotide-excision repair factor 3 complex	CC	1
branch	GO:0044430	1	0.941542	0	2	cytoskeletal part	CC	1
branch	GO:0090544	1	0.975417	0	1	BAF-type complex	CC	1
branch	GO:0005811	1	0.9754	0	1	lipid particle	CC	1
branch	GO:0009528	1	0.969458	0	1	plastid inner membrane	CC	1
branch	GO:0031415	1	0.969341	0	1	NatA complex	CC	1
branch	GO:0016035	1	0.969252	0	1	zeta DNA polymerase complex	CC	1
branch	GO:0001401	1	0.968713	0	1	mitochondrial sorting and assembly machinery complex	CC	1
branch	GO:0005882	1	0.969164	0	1	intermediate filament	CC	1
branch	GO:0005883	1	0.969164	0	1	neurofilament	CC	1
branch	GO:0010168	1	0.969164	0	1	ER body	CC	1
branch	GO:0030093	1	0.971634	0	1	chloroplast photosystem I	CC	1
branch	GO:0031501	1	0.969326	0	1	mannosyltransferase complex	CC	1
branch	GO:0031436	1	0.971297	0	1	BRCA1-BARD1 complex	CC	1
branch	GO:0070762	1	0.939963	0	2	nuclear pore transmembrane ring	CC	1
branch	GO:0043073	1	0.969466	0	1	germ cell nucleus	CC	1
branch	GO:0009527	1	0.969517	0	1	plastid outer membrane	CC	1
branch	GO:0031510	1	0.939521	0	2	SUMO activating enzyme complex	CC	1
branch	GO:0000836	1	0.972585	0	1	Hrd1p ubiquitin ligase complex	CC	1
branch	GO:0036513	1	0.972585	0	1	Derlin-1 retrotranslocation complex	CC	1
branch	GO:0044322	1	0.972585	0	1	endoplasmic reticulum quality control compartment	CC	1
branch	GO:0030134	1	0.939212	0	2	ER to Golgi transport vesicle	CC	1
branch	GO:0010445	1	0.973689	0	1	nuclear dicing body	CC	1
branch	GO:0031981	1	0.939433	0	2	nuclear lumen	CC	1
branch	GO:0009782	1	0.970452	0	1	photosystem I antenna complex	CC	1
branch	GO:0030076	1	0.970452	0	1	light-harvesting complex	CC	1
branch	GO:0009531	1	0.974754	0	1	secondary cell wall	CC	1
branch	GO:0005955	1	0.96878	0	1	calcineurin complex	CC	1
branch	GO:0043234	1	0.947331	0	2	protein complex	CC	1
branch	GO:0031380	1	0.968624	0	1	nuclear RNA-directed RNA polymerase complex	CC	1
branch	GO:0031618	1	0.968624	0	1	nuclear pericentric heterochromatin	CC	1
branch	GO:0031934	1	0.968624	0	1	mating-type region heterochromatin	CC	1
branch	GO:0034507	1	0.968624	0	1	chromosome, centromeric outer repeat region	CC	1
branch	GO:1990707	1	0.968624	0	1	nuclear subtelomeric heterochromatin	CC	1
branch	GO:0070971	1	0.969546	0	1	endoplasmic reticulum exit site	CC	1
branch	GO:1990071	1	0.969546	0	1	TRAPPII protein complex	CC	1
branch	GO:0019012	1	0.973098	0	1	virion	CC	1
branch	GO:0019029	1	0.973098	0	1	helical viral capsid	CC	1
branch	GO:0030430	1	0.973098	0	1	host cell cytoplasm	CC	1
branch	GO:0009341	1	0.969157	0	1	beta-galactosidase complex	CC	1
branch	GO:0071821	1	0.975254	0	1	FANCM-MHF complex	CC	1
branch	GO:0005674	1	0.970302	0	1	transcription factor TFIIF complex	CC	1
branch	GO:0005933	1	0.969024	0	1	cellular bud	CC	1
branch	GO:0009925	1	0.969245	0	1	basal plasma membrane	CC	1
branch	GO:0010009	1	0.96926	0	1	cytoplasmic side of endosome membrane	CC	1
branch	GO:0034357	1	0.975429	0	1	photosynthetic membrane	CC	1
branch	GO:0009533	1	0.969444	0	1	chloroplast stromal thylakoid	CC	1
branch	GO:0031931	1	0.969297	0	1	TORC1 complex	CC	1
branch	GO:0097361	1	0.969919	0	1	CIA complex	CC	1
branch	GO:0030427	1	0.969134	0	1	site of polarized growth	CC	1
branch	GO:0035686	1	0.968639	0	1	sperm fibrous sheath	CC	1
branch	GO:0009316	1	0.968839	0	1	3-isopropylmalate dehydratase complex	CC	1
branch	GO:0032783	1	0.974812	0	1	ELL-EAF complex	CC	1
branch	GO:0019185	1	0.969075	0	1	snRNA-activating protein complex	CC	1
branch	GO:0005720	1	0.970516	0	1	nuclear heterochromatin	CC	1
branch	GO:0009575	1	0.969933	0	1	chromoplast stroma	CC	1
bud	GO:0005576	8.74346e-15	1	32	293	extracellular region	CC	1.17578e-11
bud	GO:0016021	7.98972e-11	1	215	7258	integral component of membrane	CC	5.37209e-08
bud	GO:0005618	1.40685e-10	1	25	269	cell wall	CC	8.40826e-08
bud	GO:0071944	4.43713e-10	1	9	23	cell periphery	CC	2.16976e-07
bud	GO:0005887	4.86625e-07	1	19	250	integral component of plasma membrane	CC	0.000153974
bud	GO:0030136	2.51663e-06	1	5	12	clathrin-coated vesicle	CC	0.000644618
bud	GO:0005615	2.48791e-05	0.999998	7	47	extracellular space	CC	0.00520628
bud	GO:0090404	6.13926e-05	0.999999	3	5	pollen tube tip	CC	0.00971267
bud	GO:0015629	0.000229069	0.999989	4	17	actin cytoskeleton	CC	0.0298207
bud	GO:0012505	0.000401856	0.999939	7	71	endomembrane system	CC	0.0469909
bud	GO:0031314	0.000718556	0.999977	3	9	extrinsic component of mitochondrial inner membrane	CC	0.0788798
bud	GO:0071818	0.00152881	0.999988	2	3	BAT3 complex	CC	0.132637
bud	GO:0090406	0.0020658	0.999895	3	13	pollen tube	CC	0.16585
bud	GO:0000145	0.00216649	0.999793	4	30	exocyst	CC	0.168892
bud	GO:0005886	0.00266773	0.998534	35	1083	plasma membrane	CC	0.199301
bud	GO:0030008	0.00326542	0.999939	2	5	TRAPP complex	CC	0.220964
bud	GO:0016471	0.00471644	0.999894	2	5	vacuolar proton-transporting V-type ATPase complex	CC	0.291606
bud	GO:0009331	0.00854553	0.999701	2	7	glycerol-3-phosphate dehydrogenase complex	CC	0.486479
bud	GO:0042807	0.00876576	0.999677	2	8	central vacuole	CC	0.486479
bud	GO:0043231	0.00943759	0.996705	10	212	intracellular membrane-bounded organelle	CC	0.512776
bud	GO:0005938	0.0104168	0.99958	2	8	cell cortex	CC	0.543999
bud	GO:0005773	0.0118956	0.99629	8	161	vacuole	CC	0.606528
bud	GO:0005737	0.0120496	0.992681	35	1205	cytoplasm	CC	0.606528
bud	GO:0031305	0.0168386	0.999067	2	11	integral component of mitochondrial inner membrane	CC	0.740553
bud	GO:0016020	0.0169067	0.988459	53	1984	membrane	CC	0.740553
bud	GO:0005774	0.0176017	0.994107	8	171	vacuolar membrane	CC	0.740553
bud	GO:0035686	0.0183522	1	1	1	sperm fibrous sheath	CC	0.740553
bud	GO:0005744	0.0232687	0.998431	2	13	mitochondrial inner membrane presequence translocase complex	CC	0.875261
bud	GO:0071203	0.0314993	1	1	1	WASH complex	CC	1
bud	GO:0005789	0.0333527	0.987406	8	191	endoplasmic reticulum membrane	CC	1
bud	GO:0070062	0.0363683	0.999664	1	2	extracellular exosome	CC	1
bud	GO:0031090	0.0368777	0.999654	1	2	organelle membrane	CC	1
bud	GO:0000276	0.0490728	0.994893	2	17	mitochondrial proton-transporting ATP synthase complex, coupling factor F(o)	CC	1
bud	GO:0005840	0.0528437	0.97206	14	434	ribosome	CC	1
bud	GO:0031201	0.0550998	0.985687	4	74	SNARE complex	CC	1
bud	GO:0005884	0.0552585	0.993773	2	20	actin filament	CC	1
bud	GO:0009536	0.0560366	0.985365	4	74	plastid	CC	1
bud	GO:0005802	0.0671146	0.972803	7	184	trans-Golgi network	CC	1
bud	GO:0043227	0.0714637	0.998027	1	4	membrane-bounded organelle	CC	1
bud	GO:0005578	0.0746007	0.997848	1	4	proteinaceous extracellular matrix	CC	1
bud	GO:0017119	0.0759061	0.989656	2	24	Golgi transport complex	CC	1
bud	GO:0005622	0.0815091	0.952145	16	559	intracellular	CC	1
bud	GO:0046658	0.0881838	0.968615	5	116	anchored component of plasma membrane	CC	1
bud	GO:0016324	0.0889941	0.996717	1	5	apical plasma membrane	CC	1
bud	GO:0005871	0.0957981	0.976366	3	57	kinesin complex	CC	1
bud	GO:0044425	0.100912	0.983653	2	29	membrane part	CC	1
bud	GO:0012511	0.101033	0.995746	1	5	monolayer-surrounded lipid storage body	CC	1
bud	GO:0016459	0.104134	0.982852	2	28	myosin complex	CC	1
bud	GO:0005783	0.113897	0.941839	9	289	endoplasmic reticulum	CC	1
bud	GO:0033178	0.123684	0.99312	1	7	proton-transporting two-sector ATPase complex, catalytic domain	CC	1
bud	GO:0030529	0.127675	0.964265	3	65	ribonucleoprotein complex	CC	1
bud	GO:0016593	0.131284	0.992431	1	6	Cdc73/Paf1 complex	CC	1
bud	GO:0005777	0.142677	0.958063	3	66	peroxisome	CC	1
bud	GO:0030117	0.155459	0.988765	1	8	membrane coat	CC	1
bud	GO:0048046	0.15714	0.941134	4	108	apoplast	CC	1
bud	GO:0032040	0.163601	0.94878	3	73	small-subunit processome	CC	1
bud	GO:0031966	0.16956	0.986192	1	10	mitochondrial membrane	CC	1
bud	GO:0044428	0.182327	0.983948	1	10	nuclear part	CC	1
bud	GO:0044444	0.186107	0.956099	2	39	cytoplasmic part	CC	1
bud	GO:0005794	0.228123	0.869032	8	302	Golgi apparatus	CC	1
bud	GO:0009705	0.235736	0.93513	2	48	plant-type vacuole membrane	CC	1
bud	GO:0005655	0.237369	0.97133	1	14	nucleolar ribonuclease P complex	CC	1
bud	GO:0015934	0.281997	0.912721	2	51	large ribosomal subunit	CC	1
bud	GO:0005856	0.28379	0.95767	1	17	cytoskeleton	CC	1
bud	GO:0031225	0.294385	0.954236	1	17	anchored component of membrane	CC	1
bud	GO:0000325	0.297655	0.953001	1	18	plant-type vacuole	CC	1
bud	GO:0043229	0.331703	0.940568	1	19	intracellular organelle	CC	1
bud	GO:0022627	0.332735	0.831961	4	146	cytosolic small ribosomal subunit	CC	1
bud	GO:0070469	0.382286	0.918244	1	25	respiratory chain	CC	1
bud	GO:0009506	0.393248	0.737869	8	352	plasmodesma	CC	1
bud	GO:0009707	0.411097	0.903776	1	28	chloroplast outer membrane	CC	1
bud	GO:0005764	0.411475	0.903581	1	28	lysosome	CC	1
bud	GO:0005665	0.412915	0.903068	1	26	DNA-directed RNA polymerase II, core complex	CC	1
bud	GO:0044464	0.417691	0.900457	1	27	cell part	CC	1
bud	GO:0000139	0.426331	0.784172	3	124	Golgi membrane	CC	1
bud	GO:0005874	0.427208	0.783513	3	122	microtubule	CC	1
bud	GO:0044424	0.434266	0.891388	1	28	intracellular part	CC	1
bud	GO:0005758	0.440943	0.887647	1	28	mitochondrial intermembrane space	CC	1
bud	GO:0005730	0.474488	0.744506	3	134	nucleolus	CC	1
bud	GO:0000148	0.51184	0.841866	1	36	1,3-beta-D-glucan synthase complex	CC	1
bud	GO:0005743	0.522331	0.74674	2	87	mitochondrial inner membrane	CC	1
bud	GO:0000932	0.59733	0.77294	1	44	cytoplasmic mRNA processing body	CC	1
bud	GO:0005768	0.611565	0.614109	3	164	endosome	CC	1
bud	GO:0009505	0.635353	0.636575	2	114	plant-type cell wall	CC	1
bud	GO:0005623	0.787799	0.544898	1	74	cell	CC	1
bud	GO:0022625	0.841646	0.321128	3	232	cytosolic large ribosomal subunit	CC	1
bud	GO:0005634	0.854807	0.184522	40	2375	nucleus	CC	1
bud	GO:0009507	0.974232	0.0605714	5	527	chloroplast	CC	1
bud	GO:0005829	0.988154	0.0229221	12	1064	cytosol	CC	1
bud	GO:0009570	0.989102	0.0607435	1	235	chloroplast stroma	CC	1
bud	GO:0005739	0.996814	0.0118425	3	499	mitochondrion	CC	1
bud	GO:0009569	1	0.945827	0	3	chloroplast starch grain	CC	1
bud	GO:0043527	1	0.945844	0	3	tRNA methyltransferase complex	CC	1
bud	GO:0045254	1	0.9456	0	3	pyruvate dehydrogenase complex	CC	1
bud	GO:0034271	1	0.945832	0	3	phosphatidylinositol 3-kinase complex, class III, type I	CC	1
bud	GO:0034272	1	0.945832	0	3	phosphatidylinositol 3-kinase complex, class III, type II	CC	1
bud	GO:0033095	1	0.941617	0	3	aleurone grain	CC	1
bud	GO:0000131	1	0.951873	0	2	incipient cellular bud site	CC	1
bud	GO:0031226	1	0.945914	0	3	intrinsic component of plasma membrane	CC	1
bud	GO:0005934	1	0.934372	0	3	cellular bud tip	CC	1
bud	GO:0009512	1	0.945925	0	3	cytochrome b6f complex	CC	1
bud	GO:0000506	1	0.945491	0	3	glycosylphosphatidylinositol-N-acetylglucosaminyltransferase (GPI-GnT) complex	CC	1
bud	GO:0030123	1	0.963538	0	2	AP-3 adaptor complex	CC	1
bud	GO:0000794	1	0.945908	0	3	condensed nuclear chromosome	CC	1
bud	GO:1990023	1	0.933246	0	3	mitotic spindle midzone	CC	1
bud	GO:0042170	1	0.945496	0	3	plastid membrane	CC	1
bud	GO:0072686	1	0.94047	0	3	mitotic spindle	CC	1
bud	GO:0097373	1	0.950774	0	2	MCM core complex	CC	1
bud	GO:0005746	1	0.945926	0	3	mitochondrial respiratory chain	CC	1
bud	GO:0032580	1	0.945843	0	3	Golgi cisterna membrane	CC	1
bud	GO:0070762	1	0.963627	0	2	nuclear pore transmembrane ring	CC	1
bud	GO:0005793	1	0.945932	0	3	endoplasmic reticulum-Golgi intermediate compartment	CC	1
bud	GO:0032039	1	0.963598	0	2	integrator complex	CC	1
bud	GO:0031359	1	0.94401	0	3	integral component of chloroplast outer membrane	CC	1
bud	GO:0000126	1	0.945924	0	3	transcription factor TFIIIB complex	CC	1
bud	GO:0030870	1	0.945753	0	3	Mre11 complex	CC	1
bud	GO:0071782	1	0.963469	0	2	endoplasmic reticulum tubular network	CC	1
bud	GO:0005845	1	0.945853	0	3	mRNA cap binding complex	CC	1
bud	GO:0031298	1	0.94447	0	3	replication fork protection complex	CC	1
bud	GO:0016591	1	0.916439	0	4	DNA-directed RNA polymerase II, holoenzyme	CC	1
bud	GO:0035861	1	0.945913	0	3	site of double-strand break	CC	1
bud	GO:0005785	1	0.944241	0	3	signal recognition particle receptor complex	CC	1
bud	GO:0070274	1	0.962476	0	2	RES complex	CC	1
bud	GO:0009897	1	0.933351	0	3	external side of plasma membrane	CC	1
bud	GO:0070916	1	0.933277	0	3	inositol phosphoceramide synthase complex	CC	1
bud	GO:0034274	1	0.928213	0	4	Atg12-Atg5-Atg16 complex	CC	1
bud	GO:0009509	1	0.945661	0	3	chromoplast	CC	1
bud	GO:0001527	1	0.945935	0	3	microfibril	CC	1
bud	GO:0032777	1	0.945883	0	3	Piccolo NuA4 histone acetyltransferase complex	CC	1
bud	GO:0035061	1	0.962875	0	2	interchromatin granule	CC	1
bud	GO:0005965	1	0.928468	0	4	protein farnesyltransferase complex	CC	1
bud	GO:0000780	1	0.945495	0	3	condensed nuclear chromosome, centromeric region	CC	1
bud	GO:0031616	1	0.945495	0	3	spindle pole centrosome	CC	1
bud	GO:0032133	1	0.945495	0	3	chromosome passenger complex	CC	1
bud	GO:0051233	1	0.945495	0	3	spindle midzone	CC	1
bud	GO:1990077	1	0.963381	0	2	primosome complex	CC	1
bud	GO:0017053	1	0.945793	0	3	transcriptional repressor complex	CC	1
bud	GO:0005657	1	0.933207	0	3	replication fork	CC	1
bud	GO:0005850	1	0.945924	0	3	eukaryotic translation initiation factor 2 complex	CC	1
bud	GO:0030288	1	0.962352	0	2	outer membrane-bounded periplasmic space	CC	1
bud	GO:0008352	1	0.963613	0	2	katanin complex	CC	1
bud	GO:0005639	1	0.928546	0	4	integral component of nuclear inner membrane	CC	1
bud	GO:0034715	1	0.945067	0	3	pICln-Sm protein complex	CC	1
bud	GO:0005933	1	0.981647	0	1	cellular bud	CC	1
bud	GO:0044615	1	0.963377	0	2	nuclear pore nuclear basket	CC	1
bud	GO:0071006	1	0.945935	0	3	U2-type catalytic step 1 spliceosome	CC	1
bud	GO:0031519	1	0.945335	0	3	PcG protein complex	CC	1
bud	GO:0033186	1	0.963349	0	2	CAF-1 complex	CC	1
bud	GO:0031262	1	0.934896	0	3	Ndc80 complex	CC	1
bud	GO:0043626	1	0.9636	0	2	PCNA complex	CC	1
bud	GO:0061638	1	0.951254	0	2	CENP-A containing chromatin	CC	1
bud	GO:0043224	1	0.945859	0	3	nuclear SCF ubiquitin ligase complex	CC	1
bud	GO:0033063	1	0.96356	0	2	Rad51B-Rad51C-Rad51D-XRCC2 complex	CC	1
bud	GO:0045275	1	0.945837	0	3	respiratory chain complex III	CC	1
bud	GO:0030688	1	0.945845	0	3	preribosome, small subunit precursor	CC	1
bud	GO:0033281	1	0.945784	0	3	TAT protein transport complex	CC	1
bud	GO:0000421	1	0.934243	0	3	autophagosome membrane	CC	1
bud	GO:0043661	1	0.963616	0	2	peribacteroid membrane	CC	1
bud	GO:0009526	1	0.945937	0	3	plastid envelope	CC	1
bud	GO:0031410	1	0.945061	0	3	cytoplasmic vesicle	CC	1
bud	GO:0030139	1	0.951249	0	2	endocytic vesicle	CC	1
bud	GO:0018444	1	0.963628	0	2	translation release factor complex	CC	1
bud	GO:0032299	1	0.963314	0	2	ribonuclease H2 complex	CC	1
bud	GO:0015630	1	0.928423	0	4	microtubule cytoskeleton	CC	1
bud	GO:0000793	1	0.961465	0	2	condensed chromosome	CC	1
bud	GO:0042719	1	0.906578	0	5	mitochondrial intermembrane space protein transporter complex	CC	1
bud	GO:0005952	1	0.910439	0	5	cAMP-dependent protein kinase complex	CC	1
bud	GO:0000408	1	0.963624	0	2	EKC/KEOPS complex	CC	1
bud	GO:0048471	1	0.911218	0	5	perinuclear region of cytoplasm	CC	1
bud	GO:0000427	1	0.963573	0	2	plastid-encoded plastid RNA polymerase complex	CC	1
bud	GO:0005953	1	0.911324	0	5	CAAX-protein geranylgeranyltransferase complex	CC	1
bud	GO:0098588	1	0.963632	0	2	bounding membrane of organelle	CC	1
bud	GO:0030896	1	0.928274	0	4	checkpoint clamp complex	CC	1
bud	GO:0005846	1	0.96362	0	2	nuclear cap binding complex	CC	1
bud	GO:0000445	1	0.963478	0	2	THO complex part of transcription export complex	CC	1
bud	GO:0071008	1	0.963292	0	2	U2-type post-mRNA release spliceosomal complex	CC	1
bud	GO:0000324	1	0.950726	0	2	fungal-type vacuole	CC	1
bud	GO:0000837	1	0.950726	0	2	Doa10p ubiquitin ligase complex	CC	1
bud	GO:0000839	1	0.950726	0	2	Hrd1p ubiquitin ligase ERAD-L complex	CC	1
bud	GO:0034098	1	0.950726	0	2	VCP-NPL4-UFD1 AAA ATPase complex	CC	1
bud	GO:1990112	1	0.950726	0	2	RQC complex	CC	1
bud	GO:0072546	1	0.94549	0	3	ER membrane protein complex	CC	1
bud	GO:0045239	1	0.933179	0	3	tricarboxylic acid cycle enzyme complex	CC	1
bud	GO:0008275	1	0.963312	0	2	gamma-tubulin small complex	CC	1
bud	GO:0005662	1	0.963591	0	2	DNA replication factor A complex	CC	1
bud	GO:0016604	1	0.907789	0	5	nuclear body	CC	1
bud	GO:0071021	1	0.98155	0	1	U2-type post-spliceosomal complex	CC	1
bud	GO:0000796	1	0.909632	0	5	condensin complex	CC	1
bud	GO:0034426	1	0.943985	0	3	etioplast membrane	CC	1
bud	GO:0030137	1	0.981648	0	1	COPI-coated vesicle	CC	1
bud	GO:0000124	1	0.891374	0	5	SAGA complex	CC	1
bud	GO:0000813	1	0.961488	0	2	ESCRT I complex	CC	1
bud	GO:0005967	1	0.934059	0	3	mitochondrial pyruvate dehydrogenase complex	CC	1
bud	GO:0019008	1	0.963444	0	2	molybdopterin synthase complex	CC	1
bud	GO:0031462	1	0.963543	0	2	Cul2-RING ubiquitin ligase complex	CC	1
bud	GO:0031467	1	0.963543	0	2	Cul7-RING ubiquitin ligase complex	CC	1
bud	GO:0031012	1	0.896016	0	5	extracellular matrix	CC	1
bud	GO:0043232	1	0.928564	0	4	intracellular non-membrane-bounded organelle	CC	1
bud	GO:0044430	1	0.963602	0	2	cytoskeletal part	CC	1
bud	GO:1990726	1	0.945822	0	3	Lsm1-7-Pat1 complex	CC	1
bud	GO:0009575	1	0.981643	0	1	chromoplast stroma	CC	1
bud	GO:0005942	1	0.96363	0	2	phosphatidylinositol 3-kinase complex	CC	1
bud	GO:0034719	1	0.945752	0	3	SMN-Sm protein complex	CC	1
bud	GO:0005761	1	0.909898	0	5	mitochondrial ribosome	CC	1
bud	GO:0005658	1	0.959839	0	2	alpha DNA polymerase:primase complex	CC	1
bud	GO:0000112	1	0.981647	0	1	nucleotide-excision repair factor 3 complex	CC	1
bud	GO:0005835	1	0.981647	0	1	fatty acid synthase complex	CC	1
bud	GO:0030061	1	0.981647	0	1	mitochondrial crista	CC	1
bud	GO:0005664	1	0.981487	0	1	nuclear origin of replication recognition complex	CC	1
bud	GO:0009539	1	0.963497	0	2	photosystem II reaction center	CC	1
bud	GO:0000144	1	0.963632	0	2	cellular bud neck septin ring	CC	1
bud	GO:0005937	1	0.963632	0	2	mating projection	CC	1
bud	GO:0031105	1	0.963632	0	2	septin complex	CC	1
bud	GO:0032160	1	0.963632	0	2	septin filament array	CC	1
bud	GO:0044431	1	0.963617	0	2	Golgi apparatus part	CC	1
bud	GO:0055028	1	0.963492	0	2	cortical microtubule	CC	1
bud	GO:0005951	1	0.963629	0	2	carbamoyl-phosphate synthase complex	CC	1
bud	GO:0009782	1	0.98164	0	1	photosystem I antenna complex	CC	1
bud	GO:0030076	1	0.98164	0	1	light-harvesting complex	CC	1
bud	GO:0036266	1	0.916136	0	4	Cdc48p-Npl4p-Vms1p AAA ATPase complex	CC	1
bud	GO:0016589	1	0.981627	0	1	NURF complex	CC	1
bud	GO:0009317	1	0.928178	0	4	acetyl-CoA carboxylase complex	CC	1
bud	GO:0032302	1	0.963309	0	2	MutSbeta complex	CC	1
bud	GO:0009328	1	0.963627	0	2	phenylalanine-tRNA ligase complex	CC	1
bud	GO:0012510	1	0.963626	0	2	trans-Golgi network transport vesicle membrane	CC	1
bud	GO:0044614	1	0.96339	0	2	nuclear pore cytoplasmic filaments	CC	1
bud	GO:0044613	1	0.928282	0	4	nuclear pore central transport channel	CC	1
bud	GO:0009514	1	0.963621	0	2	glyoxysome	CC	1
bud	GO:0005776	1	0.945933	0	3	autophagosome	CC	1
bud	GO:0000326	1	0.91143	0	5	protein storage vacuole	CC	1
bud	GO:1990072	1	0.981589	0	1	TRAPPIII protein complex	CC	1
bud	GO:0008274	1	0.92805	0	4	gamma-tubulin ring complex	CC	1
bud	GO:0034455	1	0.981645	0	1	t-UTP complex	CC	1
bud	GO:0000221	1	0.891561	0	5	vacuolar proton-transporting V-type ATPase, V1 domain	CC	1
bud	GO:0031361	1	0.963548	0	2	integral component of thylakoid membrane	CC	1
bud	GO:0031972	1	0.98146	0	1	chloroplast intermembrane space	CC	1
bud	GO:0005815	1	0.960512	0	2	microtubule organizing center	CC	1
bud	GO:0034457	1	0.926186	0	4	Mpp10 complex	CC	1
bud	GO:0031932	1	0.963631	0	2	TORC2 complex	CC	1
bud	GO:0005826	1	0.963631	0	2	actomyosin contractile ring	CC	1
bud	GO:0042721	1	0.923528	0	4	mitochondrial inner membrane protein insertion complex	CC	1
bud	GO:0061617	1	0.963631	0	2	MICOS complex	CC	1
bud	GO:0009341	1	0.981647	0	1	beta-galactosidase complex	CC	1
bud	GO:0031515	1	0.963601	0	2	tRNA (m1A) methyltransferase complex	CC	1
bud	GO:0043073	1	0.981645	0	1	germ cell nucleus	CC	1
bud	GO:0048476	1	0.98162	0	1	Holliday junction resolvase complex	CC	1
bud	GO:0005719	1	0.941138	0	3	nuclear euchromatin	CC	1
bud	GO:0080085	1	0.962841	0	2	signal recognition particle, chloroplast targeting	CC	1
bud	GO:0031310	1	0.981648	0	1	intrinsic component of vacuolar membrane	CC	1
bud	GO:0033254	1	0.981648	0	1	vacuolar transporter chaperone complex	CC	1
bud	GO:0000938	1	0.963621	0	2	GARP complex	CC	1
bud	GO:0005677	1	0.928485	0	4	chromatin silencing complex	CC	1
bud	GO:0009532	1	0.981646	0	1	plastid stroma	CC	1
bud	GO:0009571	1	0.981646	0	1	proplastid stroma	CC	1
bud	GO:0030690	1	0.981646	0	1	Noc1p-Noc2p complex	CC	1
bud	GO:0030691	1	0.981646	0	1	Noc2p-Noc3p complex	CC	1
bud	GO:0070461	1	0.926052	0	4	SAGA-type complex	CC	1
bud	GO:0005832	1	0.916147	0	4	chaperonin-containing T-complex	CC	1
bud	GO:0008622	1	0.944637	0	3	epsilon DNA polymerase complex	CC	1
bud	GO:0031502	1	0.950725	0	2	dolichyl-phosphate-mannose-protein mannosyltransferase complex	CC	1
bud	GO:0005740	1	0.915861	0	4	mitochondrial envelope	CC	1
bud	GO:0000015	1	0.789199	0	11	phosphopyruvate hydratase complex	CC	1
bud	GO:0000118	1	0.844578	0	9	histone deacetylase complex	CC	1
bud	GO:0000120	1	0.860003	0	8	RNA polymerase I transcription factor complex	CC	1
bud	GO:0000123	1	0.483548	0	36	histone acetyltransferase complex	CC	1
bud	GO:0000142	1	0.818838	0	10	cellular bud neck contractile ring	CC	1
bud	GO:0000151	1	0.614201	0	26	ubiquitin ligase complex	CC	1
bud	GO:0000159	1	0.56062	0	31	protein phosphatase type 2A complex	CC	1
bud	GO:0000176	1	0.687675	0	19	nuclear exosome (RNase complex)	CC	1
bud	GO:0000177	1	0.763278	0	14	cytoplasmic exosome (RNase complex)	CC	1
bud	GO:0000220	1	0.733541	0	16	vacuolar proton-transporting V-type ATPase, V0 domain	CC	1
bud	GO:0000228	1	0.812388	0	11	nuclear chromosome	CC	1
bud	GO:0000243	1	0.812352	0	11	commitment complex	CC	1
bud	GO:0000274	1	0.805182	0	9	mitochondrial proton-transporting ATP synthase, stator stalk	CC	1
bud	GO:0000275	1	0.859541	0	8	mitochondrial proton-transporting ATP synthase complex, catalytic core F(1)	CC	1
bud	GO:0000307	1	0.81061	0	11	cyclin-dependent protein kinase holoenzyme complex	CC	1
bud	GO:0000329	1	0.792274	0	10	fungal-type vacuole membrane	CC	1
bud	GO:0000347	1	0.861649	0	8	THO complex	CC	1
bud	GO:0000407	1	0.835825	0	9	pre-autophagosomal structure	CC	1
bud	GO:0000439	1	0.876698	0	7	core TFIIH complex	CC	1
bud	GO:0000502	1	0.652158	0	21	proteasome complex	CC	1
bud	GO:0000775	1	0.845279	0	9	chromosome, centromeric region	CC	1
bud	GO:0000776	1	0.860196	0	7	kinetochore	CC	1
bud	GO:0000778	1	0.872803	0	6	condensed nuclear chromosome kinetochore	CC	1
bud	GO:0000783	1	0.755354	0	15	nuclear telomere cap complex	CC	1
bud	GO:0000784	1	0.812274	0	11	nuclear chromosome, telomeric region	CC	1
bud	GO:0000785	1	0.755136	0	15	chromatin	CC	1
bud	GO:0000786	1	0.240324	0	73	nucleosome	CC	1
bud	GO:0000788	1	0.834834	0	9	nuclear nucleosome	CC	1
bud	GO:0000790	1	0.575037	0	26	nuclear chromatin	CC	1
bud	GO:0000795	1	0.878285	0	7	synaptonemal complex	CC	1
bud	GO:0000812	1	0.789046	0	12	Swr1 complex	CC	1
bud	GO:0000922	1	0.827918	0	10	spindle pole	CC	1
bud	GO:0000923	1	0.846139	0	9	equatorial microtubule organizing center	CC	1
bud	GO:0000930	1	0.860433	0	8	gamma-tubulin complex	CC	1
bud	GO:0000974	1	0.842853	0	9	Prp19 complex	CC	1
bud	GO:0001411	1	0.834586	0	9	hyphal tip	CC	1
bud	GO:0005575	1	0.830691	0	7	cellular_component	CC	1
bud	GO:0005628	1	0.818838	0	10	prospore membrane	CC	1
bud	GO:0005635	1	0.651764	0	21	nuclear envelope	CC	1
bud	GO:0005643	1	0.144749	0	91	nuclear pore	CC	1
bud	GO:0005654	1	0.632429	0	24	nucleoplasm	CC	1
bud	GO:0005663	1	0.744836	0	15	DNA replication factor C complex	CC	1
bud	GO:0005666	1	0.571237	0	28	DNA-directed RNA polymerase III complex	CC	1
bud	GO:0005667	1	0.512912	0	34	transcription factor complex	CC	1
bud	GO:0005669	1	0.850332	0	8	transcription factor TFIID complex	CC	1
bud	GO:0005680	1	0.814435	0	11	anaphase-promoting complex	CC	1
bud	GO:0005681	1	0.543935	0	31	spliceosomal complex	CC	1
bud	GO:0005682	1	0.844411	0	9	U5 snRNP	CC	1
bud	GO:0005685	1	0.661285	0	22	U1 snRNP	CC	1
bud	GO:0005686	1	0.696119	0	19	U2 snRNP	CC	1
bud	GO:0005688	1	0.873469	0	7	U6 snRNP	CC	1
bud	GO:0005689	1	0.781918	0	13	U12-type spliceosomal complex	CC	1
bud	GO:0005694	1	0.367378	0	52	chromosome	CC	1
bud	GO:0005732	1	0.821948	0	10	small nucleolar ribonucleoprotein complex	CC	1
bud	GO:0005736	1	0.646447	0	22	DNA-directed RNA polymerase I complex	CC	1
bud	GO:0005741	1	0.603497	0	25	mitochondrial outer membrane	CC	1
bud	GO:0005742	1	0.768459	0	13	mitochondrial outer membrane translocase complex	CC	1
bud	GO:0005747	1	0.604667	0	26	mitochondrial respiratory chain complex I	CC	1
bud	GO:0005750	1	0.814684	0	11	mitochondrial respiratory chain complex III	CC	1
bud	GO:0005751	1	0.84476	0	9	mitochondrial respiratory chain complex IV	CC	1
bud	GO:0005753	1	0.851939	0	8	mitochondrial proton-transporting ATP synthase complex	CC	1
bud	GO:0005754	1	0.754918	0	14	mitochondrial proton-transporting ATP synthase, catalytic core	CC	1
bud	GO:0005756	1	0.857	0	8	mitochondrial proton-transporting ATP synthase, central stalk	CC	1
bud	GO:0005759	1	0.291325	0	60	mitochondrial matrix	CC	1
bud	GO:0005762	1	0.547913	0	31	mitochondrial large ribosomal subunit	CC	1
bud	GO:0005763	1	0.85542	0	7	mitochondrial small ribosomal subunit	CC	1
bud	GO:0005765	1	0.831704	0	9	lysosomal membrane	CC	1
bud	GO:0005770	1	0.846239	0	9	late endosome	CC	1
bud	GO:0005778	1	0.815145	0	11	peroxisomal membrane	CC	1
bud	GO:0005779	1	0.87813	0	7	integral component of peroxisomal membrane	CC	1
bud	GO:0005786	1	0.857165	0	7	signal recognition particle, endoplasmic reticulum targeting	CC	1
bud	GO:0005787	1	0.818131	0	9	signal peptidase complex	CC	1
bud	GO:0005788	1	0.856166	0	8	endoplasmic reticulum lumen	CC	1
bud	GO:0005795	1	0.824984	0	10	Golgi stack	CC	1
bud	GO:0005798	1	0.877959	0	7	Golgi-associated vesicle	CC	1
bud	GO:0005801	1	0.826893	0	10	cis-Golgi network	CC	1
bud	GO:0005813	1	0.800303	0	12	centrosome	CC	1
bud	GO:0005816	1	0.790108	0	12	spindle pole body	CC	1
bud	GO:0005819	1	0.686489	0	20	spindle	CC	1
bud	GO:0005834	1	0.893342	0	6	heterotrimeric G-protein complex	CC	1
bud	GO:0005839	1	0.757024	0	14	proteasome core complex	CC	1
bud	GO:0005847	1	0.880114	0	6	mRNA cleavage and polyadenylation specificity factor complex	CC	1
bud	GO:0005849	1	0.838418	0	9	mRNA cleavage factor complex	CC	1
bud	GO:0005851	1	0.894761	0	6	eukaryotic translation initiation factor 2B complex	CC	1
bud	GO:0005852	1	0.566523	0	28	eukaryotic translation initiation factor 3 complex	CC	1
bud	GO:0005853	1	0.781447	0	13	eukaryotic translation elongation factor 1 complex	CC	1
bud	GO:0005854	1	0.863932	0	7	nascent polypeptide-associated complex	CC	1
bud	GO:0005876	1	0.893742	0	6	spindle microtubule	CC	1
bud	GO:0005885	1	0.799407	0	12	Arp2/3 protein complex	CC	1
bud	GO:0005929	1	0.784856	0	13	cilium	CC	1
bud	GO:0005935	1	0.777071	0	11	cellular bud neck	CC	1
bud	GO:0005968	1	0.894617	0	6	Rab-protein geranylgeranyltransferase complex	CC	1
bud	GO:0008180	1	0.876244	0	7	COP9 signalosome	CC	1
bud	GO:0008250	1	0.81446	0	11	oligosaccharyltransferase complex	CC	1
bud	GO:0008540	1	0.796488	0	12	proteasome regulatory particle, base subcomplex	CC	1
bud	GO:0008541	1	0.846861	0	8	proteasome regulatory particle, lid subcomplex	CC	1
bud	GO:0009277	1	0.840554	0	8	fungal-type cell wall	CC	1
bud	GO:0009295	1	0.884546	0	6	nucleoid	CC	1
bud	GO:0009330	1	0.891684	0	6	DNA topoisomerase complex (ATP-hydrolyzing)	CC	1
bud	GO:0009360	1	0.881995	0	6	DNA polymerase III complex	CC	1
bud	GO:0009501	1	0.785697	0	13	amyloplast	CC	1
bud	GO:0009504	1	0.877041	0	7	cell plate	CC	1
bud	GO:0009508	1	0.79459	0	11	plastid chromosome	CC	1
bud	GO:0009522	1	0.397799	0	46	photosystem I	CC	1
bud	GO:0009523	1	0.680713	0	19	photosystem II	CC	1
bud	GO:0009524	1	0.780256	0	13	phragmoplast	CC	1
bud	GO:0009534	1	0.325171	0	56	chloroplast thylakoid	CC	1
bud	GO:0009535	1	0.0337712	0	173	chloroplast thylakoid membrane	CC	1
bud	GO:0009538	1	0.892344	0	6	photosystem I reaction center	CC	1
bud	GO:0009543	1	0.861373	0	8	chloroplast thylakoid lumen	CC	1
bud	GO:0009579	1	0.629423	0	24	thylakoid	CC	1
bud	GO:0009654	1	0.640272	0	22	photosystem II oxygen evolving complex	CC	1
bud	GO:0009706	1	0.646776	0	23	chloroplast inner membrane	CC	1
bud	GO:0009941	1	0.0234914	0	193	chloroplast envelope	CC	1
bud	GO:0009986	1	0.802415	0	10	cell surface	CC	1
bud	GO:0010287	1	0.338233	0	53	plastoglobule	CC	1
bud	GO:0010319	1	0.794159	0	12	stromule	CC	1
bud	GO:0010494	1	0.797092	0	10	cytoplasmic stress granule	CC	1
bud	GO:0010598	1	0.893427	0	6	NAD(P)H dehydrogenase complex (plastoquinone)	CC	1
bud	GO:0012507	1	0.830409	0	10	ER to Golgi transport vesicle membrane	CC	1
bud	GO:0015030	1	0.819575	0	10	Cajal body	CC	1
bud	GO:0015935	1	0.426629	0	42	small ribosomal subunit	CC	1
bud	GO:0016272	1	0.814389	0	11	prefoldin complex	CC	1
bud	GO:0016282	1	0.512382	0	33	eukaryotic 43S preinitiation complex	CC	1
bud	GO:0016442	1	0.827917	0	10	RISC complex	CC	1
bud	GO:0016592	1	0.376009	0	50	mediator complex	CC	1
bud	GO:0016602	1	0.646229	0	22	CCAAT-binding factor complex	CC	1
bud	GO:0016607	1	0.860278	0	8	nuclear speck	CC	1
bud	GO:0019005	1	0.626562	0	25	SCF ubiquitin ligase complex	CC	1
bud	GO:0019013	1	0.209557	0	81	viral nucleocapsid	CC	1
bud	GO:0019028	1	0.894377	0	6	viral capsid	CC	1
bud	GO:0019031	1	0.893755	0	6	viral envelope	CC	1
bud	GO:0019773	1	0.754247	0	14	proteasome core complex, alpha-subunit complex	CC	1
bud	GO:0019867	1	0.858372	0	7	outer membrane	CC	1
bud	GO:0019898	1	0.436398	0	42	extrinsic component of membrane	CC	1
bud	GO:0022626	1	0.830153	0	10	cytosolic ribosome	CC	1
bud	GO:0030014	1	0.798226	0	12	CCR4-NOT complex	CC	1
bud	GO:0030015	1	0.804578	0	11	CCR4-NOT core complex	CC	1
bud	GO:0030126	1	0.582222	0	27	COPI vesicle coat	CC	1
bud	GO:0030127	1	0.723522	0	16	COPII vesicle coat	CC	1
bud	GO:0030130	1	0.813021	0	10	clathrin coat of trans-Golgi network vesicle	CC	1
bud	GO:0030131	1	0.736335	0	15	clathrin adaptor complex	CC	1
bud	GO:0030132	1	0.813021	0	10	clathrin coat of coated pit	CC	1
bud	GO:0030173	1	0.79029	0	12	integral component of Golgi membrane	CC	1
bud	GO:0030176	1	0.680849	0	19	integral component of endoplasmic reticulum membrane	CC	1
bud	GO:0030286	1	0.811469	0	11	dynein complex	CC	1
bud	GO:0030479	1	0.732039	0	16	actin cortical patch	CC	1
bud	GO:0030660	1	0.86419	0	7	Golgi-associated vesicle membrane	CC	1
bud	GO:0030686	1	0.740917	0	16	90S preribosome	CC	1
bud	GO:0030687	1	0.566855	0	30	preribosome, large subunit precursor	CC	1
bud	GO:0030897	1	0.893608	0	6	HOPS complex	CC	1
bud	GO:0030904	1	0.785834	0	13	retromer complex	CC	1
bud	GO:0030915	1	0.894536	0	6	Smc5-Smc6 complex	CC	1
bud	GO:0031011	1	0.667276	0	21	Ino80 complex	CC	1
bud	GO:0031248	1	0.783719	0	12	protein acetyltransferase complex	CC	1
bud	GO:0031307	1	0.776263	0	13	integral component of mitochondrial outer membrane	CC	1
bud	GO:0031428	1	0.606811	0	26	box C/D snoRNP complex	CC	1
bud	GO:0031461	1	0.804589	0	11	cullin-RING ubiquitin ligase complex	CC	1
bud	GO:0031463	1	0.667146	0	20	Cul3-RING ubiquitin ligase complex	CC	1
bud	GO:0031514	1	0.842818	0	9	motile cilium	CC	1
bud	GO:0031595	1	0.857829	0	8	nuclear proteasome complex	CC	1
bud	GO:0031597	1	0.873878	0	7	cytosolic proteasome complex	CC	1
bud	GO:0031902	1	0.751734	0	15	late endosome membrane	CC	1
bud	GO:0031965	1	0.663935	0	22	nuclear membrane	CC	1
bud	GO:0031969	1	0.824196	0	10	chloroplast membrane	CC	1
bud	GO:0031977	1	0.75515	0	15	thylakoid lumen	CC	1
bud	GO:0032153	1	0.731083	0	14	cell division site	CC	1
bud	GO:0032432	1	0.789052	0	12	actin filament bundle	CC	1
bud	GO:0032541	1	0.8826	0	6	cortical endoplasmic reticulum	CC	1
bud	GO:0032991	1	0.828779	0	10	macromolecular complex	CC	1
bud	GO:0033179	1	0.491778	0	32	proton-transporting V-type ATPase, V0 domain	CC	1
bud	GO:0033180	1	0.885318	0	6	proton-transporting V-type ATPase, V1 domain	CC	1
bud	GO:0033290	1	0.475755	0	37	eukaryotic 48S preinitiation complex	CC	1
bud	GO:0033588	1	0.890158	0	6	Elongator holoenzyme complex	CC	1
bud	GO:0034045	1	0.762096	0	14	pre-autophagosomal structure membrane	CC	1
bud	GO:0034388	1	0.865393	0	7	Pwp2p-containing subcomplex of 90S preribosome	CC	1
bud	GO:0034399	1	0.687665	0	19	nuclear periphery	CC	1
bud	GO:0035267	1	0.760044	0	14	NuA4 histone acetyltransferase complex	CC	1
bud	GO:0042555	1	0.804203	0	11	MCM complex	CC	1
bud	GO:0042644	1	0.835343	0	9	chloroplast nucleoid	CC	1
bud	GO:0042645	1	0.74393	0	14	mitochondrial nucleoid	CC	1
bud	GO:0042651	1	0.803932	0	11	thylakoid membrane	CC	1
bud	GO:0042720	1	0.893875	0	6	mitochondrial inner membrane peptidase complex	CC	1
bud	GO:0043332	1	0.872052	0	6	mating projection tip	CC	1
bud	GO:0043614	1	0.828703	0	9	multi-eIF complex	CC	1
bud	GO:0044434	1	0.753693	0	15	chloroplast part	CC	1
bud	GO:0044446	1	0.829707	0	10	intracellular organelle part	CC	1
bud	GO:0044611	1	0.861223	0	8	nuclear pore inner ring	CC	1
bud	GO:0045252	1	0.873354	0	7	oxoglutarate dehydrogenase complex	CC	1
bud	GO:0045261	1	0.666799	0	20	proton-transporting ATP synthase complex, catalytic core F(1)	CC	1
bud	GO:0045263	1	0.863602	0	7	proton-transporting ATP synthase complex, coupling factor F(o)	CC	1
bud	GO:0046540	1	0.686729	0	19	U4/U6 x U5 tri-snRNP complex	CC	1
bud	GO:0051286	1	0.774567	0	13	cell tip	CC	1
bud	GO:0070449	1	0.862169	0	8	elongin complex	CC	1
bud	GO:0070652	1	0.829505	0	10	HAUS complex	CC	1
bud	GO:0070847	1	0.787114	0	12	core mediator complex	CC	1
bud	GO:0071004	1	0.6359	0	24	U2-type prespliceosome	CC	1
bud	GO:0071011	1	0.61159	0	26	precatalytic spliceosome	CC	1
bud	GO:0071013	1	0.491723	0	37	catalytic step 2 spliceosome	CC	1
bud	GO:0071458	1	0.86419	0	7	integral component of cytoplasmic side of endoplasmic reticulum membrane	CC	1
bud	GO:0071540	1	0.876084	0	6	eukaryotic translation initiation factor 3 complex, eIF3e	CC	1
bud	GO:0071541	1	0.844114	0	8	eukaryotic translation initiation factor 3 complex, eIF3m	CC	1
bud	GO:0071556	1	0.86419	0	7	integral component of lumenal side of endoplasmic reticulum membrane	CC	1
bud	GO:0080008	1	0.759962	0	14	Cul4-RING E3 ubiquitin ligase complex	CC	1
bud	GO:0089701	1	0.803284	0	11	U2AF	CC	1
bud	GO:0097526	1	0.877938	0	7	spliceosomal tri-snRNP complex	CC	1
bud	GO:1990316	1	0.840786	0	8	ATG1/UKL1 kinase complex	CC	1
bud	GO:0030140	1	0.962844	0	2	trans-Golgi network transport vesicle	CC	1
bud	GO:0019774	1	0.968501	0	1	proteasome core complex, beta-subunit complex	CC	1
bud	GO:0009349	1	0.963628	0	2	riboflavin synthase complex	CC	1
bud	GO:0016363	1	0.925315	0	4	nuclear matrix	CC	1
bud	GO:0031436	1	0.98163	0	1	BRCA1-BARD1 complex	CC	1
bud	GO:0000328	1	0.968501	0	1	fungal-type vacuole lumen	CC	1
bud	GO:0017117	1	0.981647	0	1	single-stranded DNA-dependent ATP-dependent DNA helicase complex	CC	1
bud	GO:0043291	1	0.981647	0	1	RAVE complex	CC	1
bud	GO:0030991	1	0.981618	0	1	intraciliary transport particle A	CC	1
bud	GO:0031417	1	0.963541	0	2	NatC complex	CC	1
bud	GO:0009527	1	0.981645	0	1	plastid outer membrane	CC	1
bud	GO:0032389	1	0.963547	0	2	MutLalpha complex	CC	1
bud	GO:0032587	1	0.963602	0	2	ruffle membrane	CC	1
bud	GO:0043625	1	0.963608	0	2	delta DNA polymerase complex	CC	1
bud	GO:0045177	1	0.963481	0	2	apical part of cell	CC	1
bud	GO:0005674	1	0.981641	0	1	transcription factor TFIIF complex	CC	1
bud	GO:0005971	1	0.928146	0	4	ribonucleoside-diphosphate reductase complex	CC	1
bud	GO:0044732	1	0.91085	0	4	mitotic spindle pole body	CC	1
bud	GO:0042406	1	0.963287	0	2	extrinsic component of endoplasmic reticulum membrane	CC	1
bud	GO:0005782	1	0.91655	0	4	peroxisomal matrix	CC	1
bud	GO:0005784	1	0.923835	0	4	Sec61 translocon complex	CC	1
bud	GO:0033185	1	0.928177	0	4	dolichol-phosphate-mannose synthase complex	CC	1
bud	GO:0034967	1	0.925347	0	4	Set3 complex	CC	1
bud	GO:0005675	1	0.911223	0	5	holo TFIIH complex	CC	1
bud	GO:0031416	1	0.963391	0	2	NatB complex	CC	1
bud	GO:0030659	1	0.981496	0	1	cytoplasmic vesicle membrane	CC	1
bud	GO:0070382	1	0.981496	0	1	exocytic vesicle	CC	1
bud	GO:0045272	1	0.963627	0	2	plasma membrane respiratory chain complex I	CC	1
bud	GO:0043564	1	0.963572	0	2	Ku70:Ku80 complex	CC	1
bud	GO:0070993	1	0.981631	0	1	translation preinitiation complex	CC	1
bud	GO:0044697	1	0.981647	0	1	HICS complex	CC	1
bud	GO:0000178	1	0.962939	0	2	exosome (RNase complex)	CC	1
bud	GO:0070971	1	0.981645	0	1	endoplasmic reticulum exit site	CC	1
bud	GO:1990071	1	0.981645	0	1	TRAPPII protein complex	CC	1
bud	GO:1990429	1	0.981644	0	1	peroxisomal importomer complex	CC	1
bud	GO:0008290	1	0.911335	0	5	F-actin capping protein complex	CC	1
bud	GO:0009353	1	0.963631	0	2	mitochondrial oxoglutarate dehydrogenase complex	CC	1
bud	GO:0070176	1	0.963588	0	2	DRM complex	CC	1
bud	GO:0005672	1	0.924533	0	4	transcription factor TFIIA complex	CC	1
bud	GO:0005769	1	0.911335	0	5	early endosome	CC	1
bud	GO:0034357	1	0.980669	0	1	photosynthetic membrane	CC	1
bud	GO:0005956	1	0.944758	0	3	protein kinase CK2 complex	CC	1
bud	GO:0036464	1	0.963629	0	2	cytoplasmic ribonucleoprotein granule	CC	1
bud	GO:0035145	1	0.92843	0	4	exon-exon junction complex	CC	1
bud	GO:0000446	1	0.981585	0	1	nucleoplasmic THO complex	CC	1
bud	GO:0071014	1	0.910277	0	5	post-mRNA release spliceosomal complex	CC	1
bud	GO:0045298	1	0.963459	0	2	tubulin complex	CC	1
bud	GO:0070545	1	0.963234	0	2	PeBoW complex	CC	1
bud	GO:0044391	1	0.951679	0	2	ribosomal subunit	CC	1
bud	GO:0000814	1	0.963213	0	2	ESCRT II complex	CC	1
bud	GO:0043234	1	0.963459	0	2	protein complex	CC	1
bud	GO:0046930	1	0.923288	0	4	pore complex	CC	1
bud	GO:0034099	1	0.963518	0	2	luminal surveillance complex	CC	1
bud	GO:0031429	1	0.91535	0	4	box H/ACA snoRNP complex	CC	1
bud	GO:0046695	1	0.969121	0	1	SLIK (SAGA-like) complex	CC	1
bud	GO:0005621	1	0.96169	0	2	cellular bud scar	CC	1
bud	GO:0000781	1	0.899781	0	5	chromosome, telomeric region	CC	1
bud	GO:0030125	1	0.963458	0	2	clathrin vesicle coat	CC	1
bud	GO:0042646	1	0.963304	0	2	plastid nucleoid	CC	1
bud	GO:0005690	1	0.981604	0	1	U4atac snRNP	CC	1
bud	GO:0055037	1	0.981445	0	1	recycling endosome	CC	1
bud	GO:0000153	1	0.981624	0	1	cytoplasmic ubiquitin ligase complex	CC	1
bud	GO:0031510	1	0.963629	0	2	SUMO activating enzyme complex	CC	1
bud	GO:0005844	1	0.89557	0	5	polysome	CC	1
bud	GO:1903600	1	0.926966	0	4	glutaminase complex	CC	1
bud	GO:0005668	1	0.981629	0	1	RNA polymerase transcription factor SL1 complex	CC	1
bud	GO:0070860	1	0.981629	0	1	RNA polymerase I core factor complex	CC	1
bud	GO:0009840	1	0.96361	0	2	chloroplastic endopeptidase Clp complex	CC	1
bud	GO:0000323	1	0.962855	0	2	lytic vacuole	CC	1
bud	GO:0090544	1	0.980743	0	1	BAF-type complex	CC	1
bud	GO:0000836	1	0.981603	0	1	Hrd1p ubiquitin ligase complex	CC	1
bud	GO:0036513	1	0.981603	0	1	Derlin-1 retrotranslocation complex	CC	1
bud	GO:0044322	1	0.981603	0	1	endoplasmic reticulum quality control compartment	CC	1
bud	GO:0030427	1	0.981647	0	1	site of polarized growth	CC	1
bud	GO:0032300	1	0.928573	0	4	mismatch repair complex	CC	1
bud	GO:0000777	1	0.963428	0	2	condensed chromosome kinetochore	CC	1
bud	GO:0031097	1	0.958498	0	2	medial cortex	CC	1
bud	GO:0019185	1	0.981647	0	1	snRNA-activating protein complex	CC	1
bud	GO:0035101	1	0.98163	0	1	FACT complex	CC	1
bud	GO:0044427	1	0.981647	0	1	chromosomal part	CC	1
bud	GO:0000419	1	0.969221	0	1	DNA-directed RNA polymerase V complex	CC	1
bud	GO:0005712	1	0.963622	0	2	chiasma	CC	1
bud	GO:0048500	1	0.909089	0	5	signal recognition particle	CC	1
bud	GO:0030134	1	0.963629	0	2	ER to Golgi transport vesicle	CC	1
bud	GO:0043189	1	0.980299	0	1	H4/H2A histone acetyltransferase complex	CC	1
bud	GO:0031981	1	0.963629	0	2	nuclear lumen	CC	1
bud	GO:0010369	1	0.975181	0	1	chromocenter	CC	1
bud	GO:0097361	1	0.981643	0	1	CIA complex	CC	1
bud	GO:0044436	1	0.981619	0	1	thylakoid part	CC	1
bud	GO:0042597	1	0.981625	0	1	periplasmic space	CC	1
bud	GO:0031372	1	0.981604	0	1	UBC13-MMS2 complex	CC	1
bud	GO:0070552	1	0.981645	0	1	BRISC complex	CC	1
bud	GO:0033263	1	0.963628	0	2	CORVET complex	CC	1
bud	GO:0071561	1	0.981608	0	1	nucleus-vacuole junction	CC	1
bud	GO:0001401	1	0.981648	0	1	mitochondrial sorting and assembly machinery complex	CC	1
bud	GO:0031415	1	0.981646	0	1	NatA complex	CC	1
bud	GO:0009898	1	0.980453	0	1	cytoplasmic side of plasma membrane	CC	1
bud	GO:0032126	1	0.980453	0	1	eisosome	CC	1
bud	GO:0030658	1	0.981429	0	1	transport vesicle membrane	CC	1
bud	GO:0042175	1	0.946771	0	2	nuclear outer membrane-endoplasmic reticulum membrane network	CC	1
bud	GO:0005684	1	0.924158	0	4	U2-type spliceosomal complex	CC	1
bud	GO:0005811	1	0.980832	0	1	lipid particle	CC	1
bud	GO:0009531	1	0.981449	0	1	secondary cell wall	CC	1
bud	GO:0071007	1	0.963623	0	2	U2-type catalytic step 2 spliceosome	CC	1
bud	GO:0070531	1	0.963612	0	2	BRCA1-A complex	CC	1
bud	GO:0000110	1	0.981617	0	1	nucleotide-excision repair factor 1 complex	CC	1
bud	GO:0032783	1	0.981436	0	1	ELL-EAF complex	CC	1
bud	GO:0000792	1	0.981329	0	1	heterochromatin	CC	1
bud	GO:0005749	1	0.98104	0	1	mitochondrial respiratory chain complex II, succinate dehydrogenase complex (ubiquinone)	CC	1
bud	GO:0031390	1	0.981006	0	1	Ctf18 RFC-like complex	CC	1
bud	GO:0005673	1	0.981587	0	1	transcription factor TFIIE complex	CC	1
bud	GO:0010009	1	0.981646	0	1	cytoplasmic side of endosome membrane	CC	1
bud	GO:0019012	1	0.981586	0	1	virion	CC	1
bud	GO:0019029	1	0.981586	0	1	helical viral capsid	CC	1
bud	GO:0030430	1	0.981586	0	1	host cell cytoplasm	CC	1
bud	GO:0000333	1	0.981585	0	1	telomerase catalytic core complex	CC	1
bud	GO:0000779	1	0.961423	0	2	condensed chromosome, centromeric region	CC	1
bud	GO:0000799	1	0.961423	0	2	nuclear condensin complex	CC	1
bud	GO:0005687	1	0.91127	0	5	U4 snRNP	CC	1
bud	GO:0009533	1	0.981646	0	1	chloroplast stromal thylakoid	CC	1
bud	GO:0030956	1	0.963402	0	2	glutamyl-tRNA(Gln) amidotransferase complex	CC	1
bud	GO:0000808	1	0.963324	0	2	origin recognition complex	CC	1
bud	GO:0001400	1	0.96904	0	1	mating projection base	CC	1
bud	GO:0035838	1	0.96904	0	1	growing cell tip	CC	1
bud	GO:0035839	1	0.96904	0	1	non-growing cell tip	CC	1
bud	GO:0072357	1	0.96904	0	1	PTW/PP1 phosphatase complex	CC	1
bud	GO:1990567	1	0.96904	0	1	DPS complex	CC	1
bud	GO:0032301	1	0.907917	0	5	MutSalpha complex	CC	1
bud	GO:0043190	1	0.927255	0	4	ATP-binding cassette (ABC) transporter complex	CC	1
bud	GO:0000940	1	0.981246	0	1	condensed chromosome outer kinetochore	CC	1
bud	GO:0071010	1	0.910241	0	5	prespliceosome	CC	1
bud	GO:0031080	1	0.899098	0	5	nuclear pore outer ring	CC	1
bud	GO:1990234	1	0.962376	0	2	transferase complex	CC	1
bud	GO:0090575	1	0.95573	0	2	RNA polymerase II transcription factor complex	CC	1
bud	GO:0000811	1	0.980364	0	1	GINS complex	CC	1
bud	GO:0042470	1	0.981647	0	1	melanosome	CC	1
bud	GO:0030931	1	0.981206	0	1	heterotetrameric ADPG pyrophosphorylase complex	CC	1
bud	GO:0071012	1	0.907728	0	5	catalytic step 1 spliceosome	CC	1
bud	GO:0033116	1	0.9816	0	1	endoplasmic reticulum-Golgi intermediate compartment membrane	CC	1
bud	GO:0008023	1	0.958751	0	2	transcription elongation factor complex	CC	1
bud	GO:0005720	1	0.981639	0	1	nuclear heterochromatin	CC	1
bud	GO:0043078	1	0.981506	0	1	polar nucleus	CC	1
bud	GO:0044284	1	0.981647	0	1	mitochondrial crista junction	CC	1
bud	GO:0089713	1	0.981647	0	1	Cbf1-Met4-Met28 complex	CC	1
bud	GO:0070765	1	0.981551	0	1	gamma-secretase complex	CC	1
bud	GO:0031985	1	0.981593	0	1	Golgi cisterna	CC	1
bud	GO:0031380	1	0.981648	0	1	nuclear RNA-directed RNA polymerase complex	CC	1
bud	GO:0031618	1	0.981648	0	1	nuclear pericentric heterochromatin	CC	1
bud	GO:0031934	1	0.981648	0	1	mating-type region heterochromatin	CC	1
bud	GO:0034507	1	0.981648	0	1	chromosome, centromeric outer repeat region	CC	1
bud	GO:1990707	1	0.981648	0	1	nuclear subtelomeric heterochromatin	CC	1
bud	GO:0005771	1	0.90843	0	5	multivesicular body	CC	1
bud	GO:0033503	1	0.969912	0	1	HULC complex	CC	1
bud	GO:0097505	1	0.969912	0	1	Rad6-Rad18 complex	CC	1
bud	GO:0044432	1	0.981637	0	1	endoplasmic reticulum part	CC	1
bud	GO:0005797	1	0.907477	0	5	Golgi medial cisterna	CC	1
bud	GO:0000172	1	0.981615	0	1	ribonuclease MRP complex	CC	1
bud	GO:0030677	1	0.981615	0	1	ribonuclease P complex	CC	1
bud	GO:0030692	1	0.963558	0	2	Noc4p-Nop14p complex	CC	1
bud	GO:0031931	1	0.981646	0	1	TORC1 complex	CC	1
bud	GO:0034709	1	0.980908	0	1	methylosome	CC	1
bud	GO:0005960	1	0.917757	0	4	glycine cleavage complex	CC	1
bud	GO:0097218	1	0.976192	0	1	sieve plate	CC	1
[truncated: 4,157 more rows]

## Sheet: MF
tissue	category	over_represented_pvalue	under_represented_pvalue	numDEInCat	numInCat	term	ontology	FDR
bark	GO:0017056	6.17997e-18	1	16	84	structural constituent of nuclear pore	MF	1.6621e-14
bark	GO:0003735	8.49586e-08	1	25	913	structural constituent of ribosome	MF	9.13985e-05
bark	GO:0005216	1.11797e-07	1	5	16	ion channel activity	MF	0.000100226
bark	GO:0004029	6.53227e-07	1	6	39	aldehyde dehydrogenase (NAD) activity	MF	0.000439213
bark	GO:0015078	6.1862e-06	1	6	58	hydrogen ion transmembrane transporter activity	MF	0.00302505
bark	GO:0019843	3.20443e-05	0.999998	6	76	rRNA binding	MF	0.013259
bark	GO:0004022	0.000173902	0.999996	3	14	alcohol dehydrogenase (NAD) activity	MF	0.0580061
bark	GO:0016491	0.000184248	0.999955	12	426	oxidoreductase activity	MF	0.0580061
bark	GO:0016813	0.000204892	0.999999	2	3	hydrolase activity, acting on carbon-nitrogen (but not peptide) bonds, in linear amidines	MF	0.0580061
bark	GO:0022891	0.00135077	0.999882	4	60	substrate-specific transmembrane transporter activity	MF	0.330263
bark	GO:0003729	0.00151752	0.999863	4	62	mRNA binding	MF	0.354903
bark	GO:0004436	0.00696523	1	1	1	phosphatidylinositol diacylglycerol-lyase activity	MF	0.863509
bark	GO:0061631	0.00696523	1	1	1	ubiquitin conjugating enzyme activity	MF	0.863509
bark	GO:0019170	0.00861473	1	1	1	methylglyoxal reductase (NADH-dependent) activity	MF	0.863509
bark	GO:0009922	0.0089109	1	1	1	fatty acid elongase activity	MF	0.863509
bark	GO:0008906	0.00893721	1	1	1	inosine kinase activity	MF	0.863509
bark	GO:0030248	0.00897889	1	1	1	cellulose binding	MF	0.863509
bark	GO:0052635	0.00898987	1	1	1	C-20 gibberellin 2-beta-dioxygenase activity	MF	0.863509
bark	GO:0016620	0.0125265	0.999362	2	21	oxidoreductase activity, acting on the aldehyde or oxo group of donors, NAD or NADP as acceptor	MF	1
bark	GO:0016614	0.0144596	0.998294	3	65	oxidoreductase activity, acting on CH-OH group of donors	MF	1
bark	GO:0018576	0.0165057	0.999932	1	2	catechol 1,2-dioxygenase activity	MF	1
bark	GO:0004123	0.0169069	0.999928	1	2	cystathionine gamma-lyase activity	MF	1
bark	GO:0044540	0.0169069	0.999928	1	2	L-cystine L-cysteine-lyase (deaminating)	MF	1
bark	GO:0008240	0.0176581	0.999922	1	2	tripeptidyl-peptidase activity	MF	1
bark	GO:0033833	0.0178143	0.99992	1	2	hydroxymethylfurfural reductase (NADH) activity	MF	1
bark	GO:0070180	0.0186634	0.998808	2	27	large ribosomal subunit rRNA binding	MF	1
bark	GO:0004001	0.0251238	0.999788	1	3	adenosine kinase activity	MF	1
bark	GO:0080146	0.0254273	0.999783	1	3	L-cysteine desulfhydrase activity	MF	1
bark	GO:0003861	0.0254962	0.999781	1	3	3-isopropylmalate dehydratase activity	MF	1
bark	GO:0008677	0.0265605	0.999763	1	3	2-dehydropantoate 2-reductase activity	MF	1
bark	GO:0005199	0.0270269	0.997877	2	33	structural constituent of cell wall	MF	1
bark	GO:0009815	0.0343211	0.999553	1	4	1-aminocyclopropane-1-carboxylate oxidase activity	MF	1
bark	GO:0047927	0.0380789	0.999413	1	5	gibberellin-44 dioxygenase activity	MF	1
bark	GO:0004360	0.0383573	0.999404	1	5	glutamine-fructose-6-phosphate transaminase (isomerizing) activity	MF	1
bark	GO:0008199	0.0391008	0.99938	1	5	ferric iron binding	MF	1
bark	GO:0000993	0.0469099	0.999068	1	6	RNA polymerase II core binding	MF	1
bark	GO:0004801	0.0480179	0.999023	1	6	sedoheptulose-7-phosphate:D-glyceraldehyde-3-phosphate glyceronetransferase activity	MF	1
bark	GO:0005215	0.053846	0.985936	4	176	transporter activity	MF	1
bark	GO:0003844	0.0540075	0.998727	1	7	1,4-alpha-glucan branching enzyme activity	MF	1
bark	GO:0033772	0.0543664	0.99871	1	7	flavonoid 3',5'-hydroxylase activity	MF	1
bark	GO:0016627	0.0545979	0.998698	1	7	oxidoreductase activity, acting on the CH-CH group of donors	MF	1
bark	GO:0004617	0.0548551	0.998686	1	7	phosphoglycerate dehydrogenase activity	MF	1
bark	GO:0004853	0.0550178	0.998678	1	7	uroporphyrinogen decarboxylase activity	MF	1
bark	GO:0016811	0.0553994	0.99866	1	7	hydrolase activity, acting on carbon-nitrogen (but not peptide) bonds, in linear amides	MF	1
bark	GO:0003988	0.0632199	0.998213	1	8	acetyl-CoA C-acyltransferase activity	MF	1
bark	GO:0005198	0.0648645	0.991656	2	52	structural molecule activity	MF	1
bark	GO:0004096	0.0679001	0.997903	1	9	catalase activity	MF	1
bark	GO:0051903	0.0704397	0.997741	1	9	S-(hydroxymethyl)glutathione dehydrogenase activity	MF	1
bark	GO:0016780	0.0705943	0.997731	1	9	phosphotransferase activity, for other substituted phosphate groups	MF	1
bark	GO:0005200	0.0747311	0.989575	2	56	structural constituent of cytoskeleton	MF	1
bark	GO:0004618	0.0751071	0.997395	1	10	phosphoglycerate kinase activity	MF	1
bark	GO:0008863	0.0764353	0.997301	1	10	formate dehydrogenase (NAD+) activity	MF	1
bark	GO:0070330	0.0766358	0.997287	1	10	aromatase activity	MF	1
bark	GO:0004623	0.0767246	0.99728	1	10	phospholipase A2 activity	MF	1
bark	GO:0016853	0.0773518	0.988984	2	59	isomerase activity	MF	1
bark	GO:0045486	0.0784409	0.997155	1	10	naringenin 3-dioxygenase activity	MF	1
bark	GO:0031386	0.0811911	0.996919	1	11	protein tag	MF	1
bark	GO:0004691	0.0814262	0.996931	1	10	cAMP-dependent protein kinase activity	MF	1
bark	GO:0050660	0.081928	0.980796	3	129	flavin adenine dinucleotide binding	MF	1
bark	GO:0043015	0.0957689	0.995654	1	12	gamma-tubulin binding	MF	1
bark	GO:0043169	0.095852	0.995617	1	13	cation binding	MF	1
bark	GO:0046933	0.101935	0.982964	2	68	proton-transporting ATP synthase activity, rotational mechanism	MF	1
bark	GO:0050661	0.109283	0.980977	2	70	NADP binding	MF	1
bark	GO:0046961	0.114797	0.979423	2	73	proton-transporting ATPase activity, rotational mechanism	MF	1
bark	GO:0004553	0.118931	0.967333	3	153	hydrolase activity, hydrolyzing O-glycosyl compounds	MF	1
bark	GO:0004365	0.122152	0.992674	1	17	glyceraldehyde-3-phosphate dehydrogenase (NAD+) (phosphorylating) activity	MF	1
bark	GO:0008081	0.125132	0.992303	1	17	phosphoric diester hydrolase activity	MF	1
bark	GO:0004017	0.127185	0.992042	1	17	adenylate kinase activity	MF	1
bark	GO:0004190	0.127203	0.964028	3	156	aspartic-type endopeptidase activity	MF	1
bark	GO:0030060	0.136427	0.990753	1	19	L-malate dehydrogenase activity	MF	1
bark	GO:0019887	0.138257	0.990524	1	18	protein kinase regulator activity	MF	1
bark	GO:0015923	0.13979	0.990278	1	19	mannosidase activity	MF	1
bark	GO:0015299	0.144687	0.989538	1	20	solute:proton antiporter activity	MF	1
bark	GO:0004747	0.15357	0.988173	1	20	ribokinase activity	MF	1
bark	GO:0008171	0.158595	0.987304	1	22	O-methyltransferase activity	MF	1
bark	GO:0004867	0.158682	0.987317	1	21	serine-type endopeptidase inhibitor activity	MF	1
bark	GO:0003755	0.175004	0.959543	2	95	peptidyl-prolyl cis-trans isomerase activity	MF	1
bark	GO:0016798	0.181567	0.983118	1	25	hydrolase activity, acting on glycosyl bonds	MF	1
bark	GO:0008483	0.182867	0.982866	1	25	transaminase activity	MF	1
bark	GO:0003756	0.187499	0.981927	1	26	protein disulfide isomerase activity	MF	1
bark	GO:0019901	0.208192	0.977446	1	29	protein kinase binding	MF	1
bark	GO:0031409	0.212335	0.97645	1	31	pigment binding	MF	1
bark	GO:0051287	0.219859	0.941379	2	110	NAD binding	MF	1
bark	GO:0046982	0.231698	0.936104	2	117	protein heterodimerization activity	MF	1
bark	GO:0035091	0.236419	0.970462	1	33	phosphatidylinositol binding	MF	1
bark	GO:0016746	0.240103	0.969462	1	34	transferase activity, transferring acyl groups	MF	1
bark	GO:0016887	0.25669	0.9244	2	121	ATPase activity	MF	1
bark	GO:0003843	0.259551	0.96397	1	36	1,3-beta-D-glucan synthase activity	MF	1
bark	GO:0030246	0.26173	0.896841	3	223	carbohydrate binding	MF	1
bark	GO:0003899	0.27459	0.95929	1	41	DNA-directed RNA polymerase activity	MF	1
bark	GO:0016168	0.277122	0.958469	1	42	chlorophyll binding	MF	1
bark	GO:0051539	0.30616	0.948557	1	47	4 iron, 4 sulfur cluster binding	MF	1
bark	GO:0022857	0.316039	0.944925	1	48	transmembrane transporter activity	MF	1
bark	GO:0005355	0.317269	0.944488	1	47	glucose transmembrane transporter activity	MF	1
bark	GO:0008137	0.324721	0.941636	1	48	NADH dehydrogenase (ubiquinone) activity	MF	1
bark	GO:0003746	0.324736	0.888138	2	145	translation elongation factor activity	MF	1
bark	GO:0043022	0.332026	0.938737	1	50	ribosome binding	MF	1
bark	GO:0010181	0.333884	0.937977	1	51	FMN binding	MF	1
bark	GO:0005351	0.344592	0.933596	1	52	sugar:proton symporter activity	MF	1
bark	GO:0030170	0.347545	0.874565	2	152	pyridoxal phosphate binding	MF	1
bark	GO:0003777	0.351299	0.930755	1	53	microtubule motor activity	MF	1
bark	GO:0008553	0.359447	0.927173	1	56	hydrogen-exporting ATPase activity, phosphorylative mechanism	MF	1
bark	GO:0042802	0.380974	0.917291	1	60	identical protein binding	MF	1
bark	GO:0004364	0.392053	0.911897	1	63	glutathione transferase activity	MF	1
bark	GO:0050662	0.427053	0.893562	1	70	coenzyme binding	MF	1
bark	GO:0004185	0.427978	0.893089	1	68	serine-type carboxypeptidase activity	MF	1
bark	GO:0003743	0.429885	0.819441	2	180	translation initiation factor activity	MF	1
bark	GO:0020037	0.457559	0.757994	3	315	heme binding	MF	1
bark	GO:0008289	0.486817	0.857201	1	84	lipid binding	MF	1
bark	GO:0016705	0.498846	0.849047	1	88	oxidoreductase activity, acting on paired donors, with incorporation or reduction of molecular oxygen	MF	1
bark	GO:0003779	0.506724	0.84361	1	87	actin binding	MF	1
bark	GO:0051213	0.50696	0.843412	1	89	dioxygenase activity	MF	1
bark	GO:0008017	0.525135	0.830289	1	92	microtubule binding	MF	1
bark	GO:0003924	0.535984	0.733402	2	222	GTPase activity	MF	1
bark	GO:0004601	0.549439	0.811559	1	102	peroxidase activity	MF	1
bark	GO:0005507	0.569978	0.79479	1	105	copper ion binding	MF	1
bark	GO:0008233	0.611769	0.757478	1	119	peptidase activity	MF	1
bark	GO:0005525	0.61664	0.608031	3	398	GTP binding	MF	1
bark	GO:0004252	0.62312	0.746596	1	122	serine-type endopeptidase activity	MF	1
bark	GO:0008270	0.64004	0.477725	11	1491	zinc ion binding	MF	1
bark	GO:0009055	0.679545	0.687108	1	146	electron carrier activity	MF	1
bark	GO:0005506	0.713043	0.54526	2	314	iron ion binding	MF	1
bark	GO:0046872	0.737029	0.387097	8	1194	metal ion binding	MF	1
bark	GO:0005488	0.739739	0.510977	2	327	binding	MF	1
bark	GO:0016757	0.749886	0.598764	1	172	transferase activity, transferring glycosyl groups	MF	1
bark	GO:0008168	0.759698	0.584966	1	177	methyltransferase activity	MF	1
bark	GO:0003723	0.773272	0.419962	3	507	RNA binding	MF	1
bark	GO:0016787	0.78632	0.357778	5	829	hydrolase activity	MF	1
bark	GO:0003964	0.881829	0.37227	1	265	RNA-directed DNA polymerase activity	MF	1
bark	GO:0016740	0.8941	0.267532	2	477	transferase activity	MF	1
bark	GO:0046983	0.901409	0.328616	1	291	protein dimerization activity	MF	1
bark	GO:0003824	0.910855	0.306202	1	303	catalytic activity	MF	1
bark	GO:0005509	0.917717	0.289293	1	313	calcium ion binding	MF	1
bark	GO:0016874	0.968481	0.141425	1	430	ligase activity	MF	1
bark	GO:0003677	0.991647	0.022411	5	1483	DNA binding	MF	1
bark	GO:0043531	0.996803	0.0217789	1	707	ADP binding	MF	1
bark	GO:0005524	0.996931	0.00660857	12	2903	ATP binding	MF	1
bark	GO:0004674	0.999077	0.00745739	1	864	protein serine/threonine kinase activity	MF	1
bark	GO:0003676	0.999995	6.82142e-05	1	1499	nucleic acid binding	MF	1
bark	GO:0000014	1	0.977284	0	3	single-stranded DNA endodeoxyribonuclease activity	MF	1
bark	GO:0000016	1	0.992002	0	1	lactase activity	MF	1
bark	GO:0000026	1	0.991794	0	1	alpha-1,2-mannosyltransferase activity	MF	1
bark	GO:0000030	1	0.977311	0	3	mannosyltransferase activity	MF	1
bark	GO:0000033	1	0.991218	0	1	alpha-1,3-mannosyltransferase activity	MF	1
bark	GO:0000035	1	0.983162	0	2	acyl binding	MF	1
bark	GO:0000049	1	0.849669	0	20	tRNA binding	MF	1
bark	GO:0000062	1	0.884801	0	15	fatty-acyl-CoA binding	MF	1
bark	GO:0000064	1	0.99302	0	1	L-ornithine transmembrane transporter activity	MF	1
bark	GO:0000095	1	0.991562	0	1	S-adenosyl-L-methionine transmembrane transporter activity	MF	1
bark	GO:0000104	1	0.991052	0	1	succinate dehydrogenase activity	MF	1
bark	GO:0000107	1	0.983114	0	2	imidazoleglycerol-phosphate synthase activity	MF	1
bark	GO:0000140	1	0.992902	0	1	acylglycerone-phosphate reductase activity	MF	1
bark	GO:0000149	1	0.559426	0	74	SNARE binding	MF	1
bark	GO:0000150	1	0.942744	0	7	recombinase activity	MF	1
bark	GO:0000155	1	0.748188	0	35	phosphorelay sensor kinase activity	MF	1
bark	GO:0000166	1	0.00133659	0	815	nucleotide binding	MF	1
bark	GO:0000170	1	0.98518	0	2	sphingosine hydroxylase activity	MF	1
bark	GO:0000171	1	0.992044	0	1	ribonuclease MRP activity	MF	1
bark	GO:0000175	1	0.890984	0	15	3'-5'-exoribonuclease activity	MF	1
bark	GO:0000179	1	0.977645	0	3	rRNA (adenine-N6,N6-)-dimethyltransferase activity	MF	1
bark	GO:0000182	1	0.991273	0	1	rDNA binding	MF	1
bark	GO:0000210	1	0.975994	0	3	NAD+ diphosphatase activity	MF	1
bark	GO:0000215	1	0.991183	0	1	tRNA 2'-phosphotransferase activity	MF	1
bark	GO:0000224	1	0.991144	0	1	peptide-N4-(N-acetyl-beta-glucosaminyl)asparagine amidase activity	MF	1
bark	GO:0000225	1	0.991387	0	1	N-acetylglucosaminylphosphatidylinositol deacetylase activity	MF	1
bark	GO:0000234	1	0.991592	0	1	phosphoethanolamine N-methyltransferase activity	MF	1
bark	GO:0000247	1	0.986082	0	2	C-8 sterol isomerase activity	MF	1
bark	GO:0000249	1	0.984828	0	2	C-22 sterol desaturase activity	MF	1
bark	GO:0000254	1	0.945822	0	7	C-4 methylsterol oxidase activity	MF	1
bark	GO:0000257	1	0.992957	0	1	nitrilase activity	MF	1
bark	GO:0000285	1	0.878532	0	16	1-phosphatidylinositol-3-phosphate 5-kinase activity	MF	1
bark	GO:0000287	1	0.235886	0	178	magnesium ion binding	MF	1
bark	GO:0000293	1	0.976591	0	3	ferric-chelate reductase activity	MF	1
bark	GO:0000309	1	0.970444	0	4	nicotinamide-nucleotide adenylyltransferase activity	MF	1
bark	GO:0000339	1	0.966976	0	4	RNA cap binding	MF	1
bark	GO:0000384	1	0.978243	0	3	first spliceosomal transesterification activity	MF	1
bark	GO:0000386	1	0.95144	0	6	second spliceosomal transesterification activity	MF	1
bark	GO:0000400	1	0.915189	0	11	four-way junction DNA binding	MF	1
bark	GO:0000403	1	0.985577	0	2	Y-form DNA binding	MF	1
bark	GO:0000404	1	0.985577	0	2	heteroduplex DNA loop binding	MF	1
bark	GO:0000406	1	0.985577	0	2	double-strand/single-strand DNA junction binding	MF	1
bark	GO:0000773	1	0.992349	0	1	phosphatidyl-N-methylethanolamine N-methyltransferase activity	MF	1
bark	GO:0000774	1	0.983164	0	2	adenyl-nucleotide exchange factor activity	MF	1
bark	GO:0000822	1	0.96816	0	4	inositol hexakisphosphate binding	MF	1
bark	GO:0000828	1	0.99117	0	1	inositol hexakisphosphate kinase activity	MF	1
bark	GO:0000829	1	0.99117	0	1	inositol heptakisphosphate kinase activity	MF	1
bark	GO:0000832	1	0.99117	0	1	inositol hexakisphosphate 5-kinase activity	MF	1
bark	GO:0000900	1	0.97856	0	3	translation repressor activity, nucleic acid binding	MF	1
bark	GO:0000906	1	0.991344	0	1	6,7-dimethyl-8-ribityllumazine synthase activity	MF	1
bark	GO:0000975	1	0.991632	0	1	regulatory region DNA binding	MF	1
bark	GO:0000976	1	0.96786	0	4	transcription regulatory region sequence-specific DNA binding	MF	1
bark	GO:0000977	1	0.73261	0	40	RNA polymerase II regulatory region sequence-specific DNA binding	MF	1
bark	GO:0000978	1	0.973928	0	3	RNA polymerase II core promoter proximal region sequence-specific DNA binding	MF	1
bark	GO:0000981	1	0.958518	0	5	RNA polymerase II transcription factor activity, sequence-specific DNA binding	MF	1
bark	GO:0000987	1	0.983607	0	2	core promoter proximal region sequence-specific DNA binding	MF	1
bark	GO:0000989	1	0.886081	0	15	transcription factor activity, transcription factor binding	MF	1
bark	GO:0000991	1	0.991505	0	1	transcription factor activity, core RNA polymerase II binding	MF	1
bark	GO:0000994	1	0.983846	0	2	RNA polymerase III core binding	MF	1
bark	GO:0001026	1	0.991212	0	1	TFIIIB-type transcription factor activity	MF	1
bark	GO:0001046	1	0.835025	0	23	core promoter sequence-specific DNA binding	MF	1
bark	GO:0001047	1	0.991157	0	1	core promoter binding	MF	1
bark	GO:0001053	1	0.971027	0	4	plastid sigma factor activity	MF	1
bark	GO:0001054	1	0.84994	0	22	RNA polymerase I activity	MF	1
bark	GO:0001055	1	0.891792	0	15	RNA polymerase II activity	MF	1
bark	GO:0001056	1	0.80561	0	28	RNA polymerase III activity	MF	1
bark	GO:0001075	1	0.991818	0	1	transcription factor activity, RNA polymerase II core promoter sequence-specific binding involved in preinitiation complex assembly	MF	1
bark	GO:0001076	1	0.991098	0	1	transcription factor activity, RNA polymerase II transcription factor binding	MF	1
bark	GO:0001077	1	0.919507	0	10	transcriptional activator activity, RNA polymerase II core promoter proximal region sequence-specific binding	MF	1
bark	GO:0001078	1	0.948727	0	6	transcriptional repressor activity, RNA polymerase II core promoter proximal region sequence-specific binding	MF	1
bark	GO:0001085	1	0.830736	0	24	RNA polymerase II transcription factor binding	MF	1
bark	GO:0001102	1	0.984194	0	2	RNA polymerase II activating transcription factor binding	MF	1
bark	GO:0001103	1	0.982277	0	2	RNA polymerase II repressing transcription factor binding	MF	1
bark	GO:0001104	1	0.790481	0	29	RNA polymerase II transcription cofactor activity	MF	1
bark	GO:0001106	1	0.924122	0	10	RNA polymerase II transcription corepressor activity	MF	1
bark	GO:0001128	1	0.986091	0	2	RNA polymerase II transcription coactivator activity involved in preinitiation complex assembly	MF	1
bark	GO:0001129	1	0.991818	0	1	RNA polymerase II transcription factor activity, TBP-class protein binding, involved in preinitiation complex assembly	MF	1
bark	GO:0001133	1	0.9911	0	1	RNA polymerase II transcription factor activity, sequence-specific transcription regulatory region DNA binding	MF	1
bark	GO:0001135	1	0.991323	0	1	transcription factor activity, RNA polymerase II transcription factor recruiting	MF	1
bark	GO:0001164	1	0.991824	0	1	RNA polymerase I CORE element sequence-specific DNA binding	MF	1
bark	GO:0001187	1	0.991824	0	1	transcription factor activity, RNA polymerase I CORE element binding transcription factor recruiting	MF	1
bark	GO:0001191	1	0.9911	0	1	transcriptional repressor activity, RNA polymerase II transcription factor binding	MF	1
bark	GO:0001228	1	0.688673	0	48	transcriptional activator activity, RNA polymerase II transcription regulatory region sequence-specific binding	MF	1
bark	GO:0001653	1	0.973689	0	3	peptide receptor activity	MF	1
bark	GO:0001664	1	0.977569	0	3	G-protein coupled receptor binding	MF	1
bark	GO:0001671	1	0.983849	0	2	ATPase activator activity	MF	1
bark	GO:0001716	1	0.99187	0	1	L-amino-acid oxidase activity	MF	1
bark	GO:0001729	1	0.984265	0	2	ceramide kinase activity	MF	1
bark	GO:0001735	1	0.992736	0	1	prenylcysteine oxidase activity	MF	1
bark	GO:0001758	1	0.95876	0	5	retinal dehydrogenase activity	MF	1
bark	GO:0001872	1	0.985619	0	2	(1->3)-beta-D-glucan binding	MF	1
bark	GO:0001882	1	0.993024	0	1	nucleoside binding	MF	1
bark	GO:0001888	1	0.969261	0	4	glucuronyl-galactosyl-proteoglycan 4-alpha-N-acetylglucosaminyltransferase activity	MF	1
bark	GO:0001965	1	0.968865	0	4	G-protein alpha-subunit binding	MF	1
bark	GO:0002020	1	0.982541	0	2	protease binding	MF	1
bark	GO:0002094	1	0.992118	0	1	polyprenyltransferase activity	MF	1
bark	GO:0002161	1	0.865641	0	18	aminoacyl-tRNA editing activity	MF	1
bark	GO:0002196	1	0.991473	0	1	Ser-tRNA(Ala) hydrolase activity	MF	1
bark	GO:0003674	1	0.931051	0	9	molecular_function	MF	1
bark	GO:0003678	1	0.915648	0	11	DNA helicase activity	MF	1
bark	GO:0003682	1	0.48811	0	90	chromatin binding	MF	1
bark	GO:0003684	1	0.776403	0	31	damaged DNA binding	MF	1
bark	GO:0003688	1	0.960594	0	5	DNA replication origin binding	MF	1
bark	GO:0003689	1	0.87799	0	16	DNA clamp loader activity	MF	1
bark	GO:0003690	1	0.606221	0	63	double-stranded DNA binding	MF	1
bark	GO:0003691	1	0.869035	0	17	double-stranded telomeric DNA binding	MF	1
bark	GO:0003697	1	0.713093	0	43	single-stranded DNA binding	MF	1
bark	GO:0003700	1	0.00657334	0	630	transcription factor activity, sequence-specific DNA binding	MF	1
bark	GO:0003712	1	0.801606	0	27	transcription cofactor activity	MF	1
bark	GO:0003713	1	0.837056	0	22	transcription coactivator activity	MF	1
bark	GO:0003714	1	0.859654	0	19	transcription corepressor activity	MF	1
bark	GO:0003721	1	0.992338	0	1	telomeric template RNA reverse transcriptase activity	MF	1
bark	GO:0003724	1	0.950865	0	6	RNA helicase activity	MF	1
bark	GO:0003725	1	0.9201	0	11	double-stranded RNA binding	MF	1
bark	GO:0003727	1	0.913297	0	12	single-stranded RNA binding	MF	1
bark	GO:0003730	1	0.986118	0	2	mRNA 3'-UTR binding	MF	1
bark	GO:0003747	1	0.982582	0	2	translation release factor activity	MF	1
bark	GO:0003774	1	0.795462	0	28	motor activity	MF	1
bark	GO:0003785	1	0.960714	0	5	actin monomer binding	MF	1
bark	GO:0003796	1	0.99303	0	1	lysozyme activity	MF	1
bark	GO:0003825	1	0.853908	0	20	alpha,alpha-trehalose-phosphate synthase (UDP-forming) activity	MF	1
bark	GO:0003830	1	0.9465	0	7	beta-1,4-mannosylglycoprotein 4-beta-N-acetylglucosaminyltransferase activity	MF	1
bark	GO:0003836	1	0.98449	0	2	beta-galactoside (CMP) alpha-2,3-sialyltransferase activity	MF	1
bark	GO:0003837	1	0.98391	0	2	beta-ureidopropionase activity	MF	1
bark	GO:0003838	1	0.98249	0	2	sterol 24-C-methyltransferase activity	MF	1
bark	GO:0003840	1	0.983707	0	2	gamma-glutamyltransferase activity	MF	1
bark	GO:0003841	1	0.907734	0	12	1-acylglycerol-3-phosphate O-acyltransferase activity	MF	1
bark	GO:0003842	1	0.992456	0	1	1-pyrroline-5-carboxylate dehydrogenase activity	MF	1
bark	GO:0003846	1	0.984345	0	2	2-acylglycerol O-acyltransferase activity	MF	1
bark	GO:0003848	1	0.975694	0	3	2-amino-4-hydroxy-6-hydroxymethyldihydropteridine diphosphokinase activity	MF	1
bark	GO:0003849	1	0.961136	0	5	3-deoxy-7-phosphoheptulonate synthase activity	MF	1
bark	GO:0003852	1	0.985825	0	2	2-isopropylmalate synthase activity	MF	1
bark	GO:0003854	1	0.932175	0	9	3-beta-hydroxy-delta5-steroid dehydrogenase activity	MF	1
bark	GO:0003855	1	0.970904	0	4	3-dehydroquinate dehydratase activity	MF	1
bark	GO:0003856	1	0.983974	0	2	3-dehydroquinate synthase activity	MF	1
bark	GO:0003857	1	0.96835	0	4	3-hydroxyacyl-CoA dehydrogenase activity	MF	1
bark	GO:0003860	1	0.944906	0	7	3-hydroxyisobutyryl-CoA hydrolase activity	MF	1
bark	GO:0003862	1	0.983874	0	2	3-isopropylmalate dehydrogenase activity	MF	1
bark	GO:0003863	1	0.969151	0	4	3-methyl-2-oxobutanoate dehydrogenase (2-methylpropanoyl-transferring) activity	MF	1
bark	GO:0003864	1	0.991093	0	1	3-methyl-2-oxobutanoate hydroxymethyltransferase activity	MF	1
bark	GO:0003865	1	0.978668	0	3	3-oxo-5-alpha-steroid 4-dehydrogenase activity	MF	1
bark	GO:0003866	1	0.991808	0	1	3-phosphoshikimate 1-carboxyvinyltransferase activity	MF	1
bark	GO:0003867	1	0.982142	0	2	4-aminobutyrate transaminase activity	MF	1
bark	GO:0003868	1	0.99131	0	1	4-hydroxyphenylpyruvate dioxygenase activity	MF	1
bark	GO:0003871	1	0.891663	0	14	5-methyltetrahydropteroyltriglutamate-homocysteine S-methyltransferase activity	MF	1
bark	GO:0003872	1	0.917647	0	10	6-phosphofructokinase activity	MF	1
bark	GO:0003873	1	0.991342	0	1	6-phosphofructo-2-kinase activity	MF	1
bark	GO:0003876	1	0.965324	0	4	AMP deaminase activity	MF	1
bark	GO:0003878	1	0.96515	0	4	ATP citrate synthase activity	MF	1
bark	GO:0003879	1	0.983346	0	2	ATP phosphoribosyltransferase activity	MF	1
bark	GO:0003881	1	0.992112	0	1	CDP-diacylglycerol-inositol 3-phosphatidyltransferase activity	MF	1
bark	GO:0003882	1	0.993035	0	1	CDP-diacylglycerol-serine O-phosphatidyltransferase activity	MF	1
bark	GO:0003883	1	0.961738	0	5	CTP synthase activity	MF	1
bark	GO:0003885	1	0.950352	0	6	D-arabinono-1,4-lactone oxidase activity	MF	1
bark	GO:0003886	1	0.94617	0	7	DNA (cytosine-5-)-methyltransferase activity	MF	1
bark	GO:0003887	1	0.700823	0	45	DNA-directed DNA polymerase activity	MF	1
bark	GO:0003896	1	0.978453	0	3	DNA primase activity	MF	1
bark	GO:0003904	1	0.947152	0	7	deoxyribodipyrimidine photo-lyase activity	MF	1
bark	GO:0003906	1	0.93805	0	8	DNA-(apurinic or apyrimidinic site) lyase activity	MF	1
bark	GO:0003909	1	0.970566	0	4	DNA ligase activity	MF	1
bark	GO:0003910	1	0.944021	0	7	DNA ligase (ATP) activity	MF	1
bark	GO:0003914	1	0.9914	0	1	DNA (6-4) photolyase activity	MF	1
bark	GO:0003917	1	0.924528	0	9	DNA topoisomerase type I activity	MF	1
bark	GO:0003918	1	0.924891	0	10	DNA topoisomerase type II (ATP-hydrolyzing) activity	MF	1
bark	GO:0003919	1	0.938246	0	8	FMN adenylyltransferase activity	MF	1
bark	GO:0003921	1	0.984621	0	2	GMP synthase activity	MF	1
bark	GO:0003922	1	0.946558	0	7	GMP synthase (glutamine-hydrolyzing) activity	MF	1
bark	GO:0003923	1	0.984318	0	2	GPI-anchor transamidase activity	MF	1
bark	GO:0003935	1	0.968044	0	4	GTP cyclohydrolase II activity	MF	1
bark	GO:0003937	1	0.984221	0	2	IMP cyclohydrolase activity	MF	1
bark	GO:0003938	1	0.959661	0	5	IMP dehydrogenase activity	MF	1
bark	GO:0003939	1	0.992197	0	1	L-iditol 2-dehydrogenase activity	MF	1
bark	GO:0003941	1	0.985652	0	2	L-serine ammonia-lyase activity	MF	1
bark	GO:0003942	1	0.968712	0	4	N-acetyl-gamma-glutamyl-phosphate reductase activity	MF	1
bark	GO:0003949	1	0.967535	0	4	1-(5-phosphoribosyl)-5-[(5-phosphoribosylamino)methylideneamino]imidazole-4-carboxamide isomerase activity	MF	1
bark	GO:0003950	1	0.839953	0	21	NAD+ ADP-ribosyltransferase activity	MF	1
bark	GO:0003951	1	0.968373	0	4	NAD+ kinase activity	MF	1
bark	GO:0003952	1	0.992707	0	1	NAD+ synthase (glutamine-hydrolyzing) activity	MF	1
bark	GO:0003954	1	0.925491	0	10	NADH dehydrogenase activity	MF	1
bark	GO:0003955	1	0.99292	0	1	NAD(P)H dehydrogenase (quinone) activity	MF	1
bark	GO:0003956	1	0.982518	0	2	NAD(P)+-protein-arginine ADP-ribosyltransferase activity	MF	1
bark	GO:0003958	1	0.952788	0	6	NADPH-hemoprotein reductase activity	MF	1
bark	GO:0003959	1	0.970722	0	4	NADPH dehydrogenase activity	MF	1
bark	GO:0003960	1	0.932679	0	9	NADPH:quinone reductase activity	MF	1
bark	GO:0003962	1	0.982891	0	2	cystathionine gamma-synthase activity	MF	1
bark	GO:0003963	1	0.992333	0	1	RNA-3'-phosphate cyclase activity	MF	1
bark	GO:0003968	1	0.90249	0	13	RNA-directed RNA polymerase activity	MF	1
bark	GO:0003973	1	0.978308	0	3	(S)-2-hydroxy-acid oxidase activity	MF	1
bark	GO:0003975	1	0.985378	0	2	UDP-N-acetylglucosamine-dolichyl-phosphate N-acetylglucosaminephosphotransferase activity	MF	1
bark	GO:0003977	1	0.975073	0	3	UDP-N-acetylglucosamine diphosphorylase activity	MF	1
bark	GO:0003978	1	0.916118	0	11	UDP-glucose 4-epimerase activity	MF	1
bark	GO:0003979	1	0.976172	0	3	UDP-glucose 6-dehydrogenase activity	MF	1
bark	GO:0003980	1	0.982365	0	2	UDP-glucose:glycoprotein glucosyltransferase activity	MF	1
bark	GO:0003983	1	0.92315	0	10	UTP:glucose-1-phosphate uridylyltransferase activity	MF	1
bark	GO:0003984	1	0.977479	0	3	acetolactate synthase activity	MF	1
bark	GO:0003985	1	0.977677	0	3	acetyl-CoA C-acetyltransferase activity	MF	1
bark	GO:0003987	1	0.937927	0	8	acetate-CoA ligase activity	MF	1
bark	GO:0003989	1	0.933292	0	9	acetyl-CoA carboxylase activity	MF	1
bark	GO:0003991	1	0.991286	0	1	acetylglutamate kinase activity	MF	1
bark	GO:0003992	1	0.983095	0	2	N2-acetyl-L-ornithine:2-oxoglutarate 5-aminotransferase activity	MF	1
bark	GO:0003993	1	0.7977	0	28	acid phosphatase activity	MF	1
bark	GO:0003994	1	0.955471	0	6	aconitate hydratase activity	MF	1
bark	GO:0003995	1	0.945948	0	7	acyl-CoA dehydrogenase activity	MF	1
bark	GO:0003997	1	0.915251	0	11	acyl-CoA oxidase activity	MF	1
bark	GO:0003998	1	0.992404	0	1	acylphosphatase activity	MF	1
bark	GO:0003999	1	0.967454	0	4	adenine phosphoribosyltransferase activity	MF	1
bark	GO:0004000	1	0.976381	0	3	adenosine deaminase activity	MF	1
bark	GO:0004003	1	0.904425	0	13	ATP-dependent DNA helicase activity	MF	1
bark	GO:0004004	1	0.522122	0	80	ATP-dependent RNA helicase activity	MF	1
bark	GO:0004008	1	0.961592	0	5	copper-exporting ATPase activity	MF	1
bark	GO:0004012	1	0.861848	0	18	phospholipid-translocating ATPase activity	MF	1
bark	GO:0004013	1	0.965613	0	4	adenosylhomocysteinase activity	MF	1
bark	GO:0004014	1	0.942132	0	7	adenosylmethionine decarboxylase activity	MF	1
bark	GO:0004015	1	0.984117	0	2	adenosylmethionine-8-amino-7-oxononanoate transaminase activity	MF	1
bark	GO:0004016	1	0.969384	0	4	adenylate cyclase activity	MF	1
bark	GO:0004018	1	0.993033	0	1	N6-(1,2-dicarboxyethyl)AMP AMP-lyase (fumarate-forming) activity	MF	1
bark	GO:0004019	1	0.977106	0	3	adenylosuccinate synthase activity	MF	1
bark	GO:0004020	1	0.917859	0	11	adenylylsulfate kinase activity	MF	1
bark	GO:0004021	1	0.983394	0	2	L-alanine:2-oxoglutarate aminotransferase activity	MF	1
bark	GO:0004028	1	0.916915	0	11	3-chloroallyl aldehyde dehydrogenase activity	MF	1
bark	GO:0004030	1	0.923886	0	10	aldehyde dehydrogenase [NAD(P)+] activity	MF	1
bark	GO:0004032	1	0.984292	0	2	alditol:NADP+ 1-oxidoreductase activity	MF	1
bark	GO:0004034	1	0.969114	0	4	aldose 1-epimerase activity	MF	1
bark	GO:0004038	1	0.992032	0	1	allantoinase activity	MF	1
bark	GO:0004040	1	0.982676	0	2	amidase activity	MF	1
bark	GO:0004042	1	0.967907	0	4	acetyl-CoA:L-glutamate N-acetyltransferase activity	MF	1
bark	GO:0004043	1	0.992296	0	1	L-aminoadipate-semialdehyde dehydrogenase activity	MF	1
bark	GO:0004044	1	0.985096	0	2	amidophosphoribosyltransferase activity	MF	1
bark	GO:0004045	1	0.937926	0	8	aminoacyl-tRNA hydrolase activity	MF	1
bark	GO:0004046	1	0.978366	0	3	aminoacylase activity	MF	1
bark	GO:0004047	1	0.976171	0	3	aminomethyltransferase activity	MF	1
bark	GO:0004048	1	0.984366	0	2	anthranilate phosphoribosyltransferase activity	MF	1
bark	GO:0004049	1	0.979194	0	3	anthranilate synthase activity	MF	1
bark	GO:0004053	1	0.983789	0	2	arginase activity	MF	1
bark	GO:0004054	1	0.975686	0	3	arginine kinase activity	MF	1
bark	GO:0004055	1	0.970872	0	4	argininosuccinate synthase activity	MF	1
bark	GO:0004056	1	0.993035	0	1	argininosuccinate lyase activity	MF	1
bark	GO:0004057	1	0.984468	0	2	arginyltransferase activity	MF	1
bark	GO:0004058	1	0.99182	0	1	aromatic-L-amino-acid decarboxylase activity	MF	1
bark	GO:0004059	1	0.991299	0	1	aralkylamine N-acetyltransferase activity	MF	1
bark	GO:0004061	1	0.966641	0	4	arylformamidase activity	MF	1
bark	GO:0004066	1	0.900586	0	13	asparagine synthase (glutamine-hydrolyzing) activity	MF	1
bark	GO:0004067	1	0.984679	0	2	asparaginase activity	MF	1
bark	GO:0004069	1	0.928778	0	9	L-aspartate:2-oxoglutarate aminotransferase activity	MF	1
bark	GO:0004070	1	0.983372	0	2	aspartate carbamoyltransferase activity	MF	1
bark	GO:0004072	1	0.968492	0	4	aspartate kinase activity	MF	1
bark	GO:0004073	1	0.984496	0	2	aspartate-semialdehyde dehydrogenase activity	MF	1
bark	GO:0004075	1	0.925302	0	10	biotin carboxylase activity	MF	1
bark	GO:0004076	1	0.993024	0	1	biotin synthase activity	MF	1
bark	GO:0004077	1	0.991482	0	1	biotin-[acetyl-CoA-carboxylase] ligase activity	MF	1
bark	GO:0004078	1	0.991482	0	1	biotin-[methylcrotonoyl-CoA-carboxylase] ligase activity	MF	1
bark	GO:0004079	1	0.991482	0	1	biotin-[methylmalonyl-CoA-carboxytransferase] ligase activity	MF	1
bark	GO:0004080	1	0.991482	0	1	biotin-[propionyl-CoA-carboxylase (ATP-hydrolyzing)] ligase activity	MF	1
bark	GO:0004081	1	0.969549	0	4	bis(5'-nucleosyl)-tetraphosphatase (asymmetrical) activity	MF	1
bark	GO:0004087	1	0.992541	0	1	carbamoyl-phosphate synthase (ammonia) activity	MF	1
bark	GO:0004088	1	0.87819	0	16	carbamoyl-phosphate synthase (glutamine-hydrolyzing) activity	MF	1
bark	GO:0004089	1	0.922127	0	10	carbonate dehydratase activity	MF	1
bark	GO:0004090	1	0.875679	0	16	carbonyl reductase (NADPH) activity	MF	1
bark	GO:0004095	1	0.975236	0	3	carnitine O-palmitoyltransferase activity	MF	1
bark	GO:0004097	1	0.982784	0	2	catechol oxidase activity	MF	1
bark	GO:0004099	1	0.991004	0	1	chitin deacetylase activity	MF	1
bark	GO:0004103	1	0.936674	0	8	choline kinase activity	MF	1
bark	GO:0004105	1	0.99209	0	1	choline-phosphate cytidylyltransferase activity	MF	1
bark	GO:0004106	1	0.962758	0	5	chorismate mutase activity	MF	1
bark	GO:0004107	1	0.985608	0	2	chorismate synthase activity	MF	1
bark	GO:0004108	1	0.959881	0	5	citrate (Si)-synthase activity	MF	1
bark	GO:0004109	1	0.98263	0	2	coproporphyrinogen oxidase activity	MF	1
bark	GO:0004111	1	0.992261	0	1	creatine kinase activity	MF	1
bark	GO:0004112	1	0.99164	0	1	cyclic-nucleotide phosphodiesterase activity	MF	1
bark	GO:0004121	1	0.969501	0	4	cystathionine beta-lyase activity	MF	1
bark	GO:0004124	1	0.926171	0	10	cysteine synthase activity	MF	1
bark	GO:0004126	1	0.982331	0	2	cytidine deaminase activity	MF	1
bark	GO:0004127	1	0.958544	0	5	cytidylate kinase activity	MF	1
bark	GO:0004128	1	0.83982	0	21	cytochrome-b5 reductase activity, acting on NAD(P)H	MF	1
bark	GO:0004129	1	0.769501	0	33	cytochrome-c oxidase activity	MF	1
bark	GO:0004131	1	0.983838	0	2	cytosine deaminase activity	MF	1
bark	GO:0004132	1	0.993016	0	1	dCMP deaminase activity	MF	1
bark	GO:0004134	1	0.916972	0	11	4-alpha-glucanotransferase activity	MF	1
bark	GO:0004140	1	0.965713	0	4	dephospho-CoA kinase activity	MF	1
bark	GO:0004141	1	0.984117	0	2	dethiobiotin synthase activity	MF	1
bark	GO:0004143	1	0.912283	0	11	diacylglycerol kinase activity	MF	1
bark	GO:0004144	1	0.866755	0	18	diacylglycerol O-acyltransferase activity	MF	1
bark	GO:0004146	1	0.919133	0	10	dihydrofolate reductase activity	MF	1
bark	GO:0004148	1	0.984538	0	2	dihydrolipoyl dehydrogenase activity	MF	1
bark	GO:0004149	1	0.963538	0	5	dihydrolipoyllysine-residue succinyltransferase activity	MF	1
bark	GO:0004150	1	0.97541	0	3	dihydroneopterin aldolase activity	MF	1
bark	GO:0004151	1	0.991698	0	1	dihydroorotase activity	MF	1
bark	GO:0004152	1	0.984069	0	2	dihydroorotate dehydrogenase activity	MF	1
bark	GO:0004156	1	0.993033	0	1	dihydropteroate synthase activity	MF	1
bark	GO:0004157	1	0.984199	0	2	dihydropyrimidinase activity	MF	1
bark	GO:0004160	1	0.992966	0	1	dihydroxy-acid dehydratase activity	MF	1
bark	GO:0004161	1	0.975911	0	3	dimethylallyltranstransferase activity	MF	1
bark	GO:0004163	1	0.976997	0	3	diphosphomevalonate decarboxylase activity	MF	1
bark	GO:0004164	1	0.992744	0	1	diphthine synthase activity	MF	1
bark	GO:0004165	1	0.992822	0	1	dodecenoyl-CoA delta-isomerase activity	MF	1
bark	GO:0004168	1	0.984385	0	2	dolichol kinase activity	MF	1
bark	GO:0004169	1	0.942449	0	7	dolichyl-phosphate-mannose-protein mannosyltransferase activity	MF	1
bark	GO:0004170	1	0.99286	0	1	dUTP diphosphatase activity	MF	1
bark	GO:0004175	1	0.967626	0	4	endopeptidase activity	MF	1
bark	GO:0004176	1	0.818109	0	25	ATP-dependent peptidase activity	MF	1
bark	GO:0004177	1	0.86816	0	17	aminopeptidase activity	MF	1
bark	GO:0004180	1	0.913249	0	11	carboxypeptidase activity	MF	1
bark	GO:0004181	1	0.958122	0	5	metallocarboxypeptidase activity	MF	1
bark	GO:0004197	1	0.747591	0	35	cysteine-type endopeptidase activity	MF	1
bark	GO:0004198	1	0.960287	0	5	calcium-dependent cysteine-type endopeptidase activity	MF	1
bark	GO:0004222	1	0.642144	0	56	metalloendopeptidase activity	MF	1
bark	GO:0004298	1	0.79822	0	29	threonine-type endopeptidase activity	MF	1
bark	GO:0004300	1	0.96855	0	4	enoyl-CoA hydratase activity	MF	1
bark	GO:0004301	1	0.93954	0	8	epoxide hydrolase activity	MF	1
bark	GO:0004303	1	0.993035	0	1	estradiol 17-beta-dehydrogenase activity	MF	1
bark	GO:0004305	1	0.991964	0	1	ethanolamine kinase activity	MF	1
bark	GO:0004306	1	0.967555	0	4	ethanolamine-phosphate cytidylyltransferase activity	MF	1
bark	GO:0004310	1	0.991362	0	1	farnesyl-diphosphate farnesyltransferase activity	MF	1
bark	GO:0004311	1	0.991052	0	1	farnesyltranstransferase activity	MF	1
bark	GO:0004315	1	0.966985	0	4	3-oxoacyl-[acyl-carrier-protein] synthase activity	MF	1
bark	GO:0004316	1	0.949344	0	6	3-oxoacyl-[acyl-carrier-protein] reductase (NADPH) activity	MF	1
bark	GO:0004318	1	0.976962	0	3	enoyl-[acyl-carrier-protein] reductase (NADH) activity	MF	1
bark	GO:0004320	1	0.976251	0	3	oleoyl-[acyl-carrier-protein] hydrolase activity	MF	1
bark	GO:0004321	1	0.993	0	1	fatty-acyl-CoA synthase activity	MF	1
bark	GO:0004322	1	0.977027	0	3	ferroxidase activity	MF	1
bark	GO:0004324	1	0.962465	0	5	ferredoxin-NADP+ reductase activity	MF	1
bark	GO:0004325	1	0.983543	0	2	ferrochelatase activity	MF	1
bark	GO:0004326	1	0.967788	0	4	tetrahydrofolylpolyglutamate synthase activity	MF	1
bark	GO:0004328	1	0.99255	0	1	formamidase activity	MF	1
bark	GO:0004329	1	0.992921	0	1	formate-tetrahydrofolate ligase activity	MF	1
bark	GO:0004332	1	0.894332	0	14	fructose-bisphosphate aldolase activity	MF	1
bark	GO:0004333	1	0.976791	0	3	fumarate hydratase activity	MF	1
bark	GO:0004334	1	0.992129	0	1	fumarylacetoacetase activity	MF	1
bark	GO:0004335	1	0.935463	0	8	galactokinase activity	MF	1
bark	GO:0004337	1	0.984387	0	2	geranyltranstransferase activity	MF	1
bark	GO:0004338	1	0.933438	0	9	glucan exo-1,3-beta-glucosidase activity	MF	1
bark	GO:0004340	1	0.947194	0	7	glucokinase activity	MF	1
bark	GO:0004343	1	0.992577	0	1	glucosamine 6-phosphate N-acetyltransferase activity	MF	1
bark	GO:0004345	1	0.967495	0	4	glucose-6-phosphate dehydrogenase activity	MF	1
bark	GO:0004347	1	0.959919	0	5	glucose-6-phosphate isomerase activity	MF	1
bark	GO:0004348	1	0.982574	0	2	glucosylceramidase activity	MF	1
bark	GO:0004349	1	0.966129	0	4	glutamate 5-kinase activity	MF	1
bark	GO:0004350	1	0.974301	0	3	glutamate-5-semialdehyde dehydrogenase activity	MF	1
bark	GO:0004351	1	0.982972	0	2	glutamate decarboxylase activity	MF	1
bark	GO:0004352	1	0.991036	0	1	glutamate dehydrogenase (NAD+) activity	MF	1
bark	GO:0004353	1	0.984308	0	2	glutamate dehydrogenase [NAD(P)+] activity	MF	1
bark	GO:0004354	1	0.991868	0	1	glutamate dehydrogenase (NADP+) activity	MF	1
bark	GO:0004355	1	0.983833	0	2	glutamate synthase (NADPH) activity	MF	1
bark	GO:0004356	1	0.9013	0	13	glutamate-ammonia ligase activity	MF	1
bark	GO:0004357	1	0.984682	0	2	glutamate-cysteine ligase activity	MF	1
bark	GO:0004358	1	0.991238	0	1	glutamate N-acetyltransferase activity	MF	1
bark	GO:0004359	1	0.95173	0	6	glutaminase activity	MF	1
bark	GO:0004362	1	0.983572	0	2	glutathione-disulfide reductase activity	MF	1
bark	GO:0004363	1	0.984324	0	2	glutathione synthase activity	MF	1
bark	GO:0004366	1	0.927263	0	10	glycerol-3-phosphate O-acyltransferase activity	MF	1
bark	GO:0004367	1	0.961179	0	5	glycerol-3-phosphate dehydrogenase [NAD+] activity	MF	1
bark	GO:0004370	1	0.984886	0	2	glycerol kinase activity	MF	1
bark	GO:0004371	1	0.984186	0	2	glycerone kinase activity	MF	1
bark	GO:0004372	1	0.900827	0	13	glycine hydroxymethyltransferase activity	MF	1
bark	GO:0004373	1	0.895507	0	13	glycogen (starch) synthase activity	MF	1
bark	GO:0004375	1	0.99117	0	1	glycine dehydrogenase (decarboxylating) activity	MF	1
bark	GO:0004377	1	0.993017	0	1	GDP-Man:Man3GlcNAc2-PP-Dol alpha-1,2-mannosyltransferase activity	MF	1
bark	GO:0004378	1	0.984317	0	2	GDP-Man:Man1GlcNAc2-PP-Dol alpha-1,3-mannosyltransferase activity	MF	1
bark	GO:0004379	1	0.984833	0	2	glycylpeptide N-tetradecanoyltransferase activity	MF	1
bark	GO:0004383	1	0.984704	0	2	guanylate cyclase activity	MF	1
bark	GO:0004385	1	0.983599	0	2	guanylate kinase activity	MF	1
bark	GO:0004386	1	0.487225	0	89	helicase activity	MF	1
bark	GO:0004392	1	0.984515	0	2	heme oxygenase (decyclizing) activity	MF	1
bark	GO:0004395	1	0.992738	0	1	hexaprenyldihydroxybenzoate methyltransferase activity	MF	1
bark	GO:0004396	1	0.993035	0	1	hexokinase activity	MF	1
bark	GO:0004398	1	0.974139	0	3	histidine decarboxylase activity	MF	1
bark	GO:0004399	1	0.992177	0	1	histidinol dehydrogenase activity	MF	1
bark	GO:0004400	1	0.978192	0	3	histidinol-phosphate transaminase activity	MF	1
bark	GO:0004401	1	0.97041	0	4	histidinol-phosphatase activity	MF	1
bark	GO:0004402	1	0.779344	0	31	histone acetyltransferase activity	MF	1
bark	GO:0004407	1	0.931073	0	9	histone deacetylase activity	MF	1
bark	GO:0004410	1	0.991004	0	1	homocitrate synthase activity	MF	1
bark	GO:0004411	1	0.991964	0	1	homogentisate 1,2-dioxygenase activity	MF	1
bark	GO:0004412	1	0.983328	0	2	homoserine dehydrogenase activity	MF	1
bark	GO:0004413	1	0.991714	0	1	homoserine kinase activity	MF	1
bark	GO:0004416	1	0.969694	0	4	hydroxyacylglutathione hydrolase activity	MF	1
bark	GO:0004417	1	0.993035	0	1	hydroxyethylthiazole kinase activity	MF	1
bark	GO:0004418	1	0.993024	0	1	hydroxymethylbilane synthase activity	MF	1
bark	GO:0004419	1	0.976686	0	3	hydroxymethylglutaryl-CoA lyase activity	MF	1
bark	GO:0004420	1	0.969711	0	4	hydroxymethylglutaryl-CoA reductase (NADPH) activity	MF	1
bark	GO:0004421	1	0.973995	0	3	hydroxymethylglutaryl-CoA synthase activity	MF	1
bark	GO:0004422	1	0.992329	0	1	hypoxanthine phosphoribosyltransferase activity	MF	1
bark	GO:0004424	1	0.985174	0	2	imidazoleglycerol-phosphate dehydratase activity	MF	1
bark	GO:0004425	1	0.991788	0	1	indole-3-glycerol-phosphate synthase activity	MF	1
bark	GO:0004427	1	0.884956	0	15	inorganic diphosphatase activity	MF	1
bark	GO:0004430	1	0.916859	0	10	1-phosphatidylinositol 4-kinase activity	MF	1
bark	GO:0004435	1	0.939951	0	8	phosphatidylinositol phospholipase C activity	MF	1
bark	GO:0004438	1	0.982641	0	2	phosphatidylinositol-3-phosphatase activity	MF	1
bark	GO:0004439	1	0.862016	0	18	phosphatidylinositol-4,5-bisphosphate 5-phosphatase activity	MF	1
bark	GO:0004441	1	0.974335	0	3	inositol-1,4-bisphosphate 1-phosphatase activity	MF	1
bark	GO:0004445	1	0.982676	0	2	inositol-polyphosphate 5-phosphatase activity	MF	1
bark	GO:0004449	1	0.961544	0	5	isocitrate dehydrogenase (NAD+) activity	MF	1
bark	GO:0004450	1	0.958359	0	5	isocitrate dehydrogenase (NADP+) activity	MF	1
bark	GO:0004452	1	0.976984	0	3	isopentenyl-diphosphate delta-isomerase activity	MF	1
bark	GO:0004454	1	0.991537	0	1	ketohexokinase activity	MF	1
bark	GO:0004455	1	0.960527	0	5	ketol-acid reductoisomerase activity	MF	1
bark	GO:0004458	1	0.962251	0	5	D-lactate dehydrogenase (cytochrome) activity	MF	1
bark	GO:0004459	1	0.984188	0	2	L-lactate dehydrogenase activity	MF	1
bark	GO:0004462	1	0.927003	0	9	lactoylglutathione lyase activity	MF	1
bark	GO:0004467	1	0.901173	0	13	long-chain fatty acid-CoA ligase activity	MF	1
bark	GO:0004470	1	0.983185	0	2	malic enzyme activity	MF	1
bark	GO:0004471	1	0.929121	0	9	malate dehydrogenase (decarboxylating) (NAD+) activity	MF	1
bark	GO:0004473	1	0.966232	0	4	malate dehydrogenase (decarboxylating) (NADP+) activity	MF	1
bark	GO:0004474	1	0.993035	0	1	malate synthase activity	MF	1
bark	GO:0004475	1	0.982391	0	2	mannose-1-phosphate guanylyltransferase activity	MF	1
bark	GO:0004476	1	0.947796	0	7	mannose-6-phosphate isomerase activity	MF	1
bark	GO:0004477	1	0.96231	0	5	methenyltetrahydrofolate cyclohydrolase activity	MF	1
bark	GO:0004478	1	0.937737	0	8	methionine adenosyltransferase activity	MF	1
bark	GO:0004479	1	0.992561	0	1	methionyl-tRNA formyltransferase activity	MF	1
bark	GO:0004482	1	0.975659	0	3	mRNA (guanine-N7-)-methyltransferase activity	MF	1
bark	GO:0004484	1	0.975643	0	3	mRNA guanylyltransferase activity	MF	1
bark	GO:0004485	1	0.983049	0	2	methylcrotonoyl-CoA carboxylase activity	MF	1
bark	GO:0004488	1	0.955607	0	6	methylenetetrahydrofolate dehydrogenase (NADP+) activity	MF	1
bark	GO:0004489	1	0.967548	0	4	methylenetetrahydrofolate reductase (NAD(P)H) activity	MF	1
bark	GO:0004490	1	0.992493	0	1	methylglutaconyl-CoA hydratase activity	MF	1
bark	GO:0004491	1	0.958545	0	5	methylmalonate-semialdehyde dehydrogenase (acylating) activity	MF	1
bark	GO:0004496	1	0.978398	0	3	mevalonate kinase activity	MF	1
bark	GO:0004497	1	0.494097	0	90	monooxygenase activity	MF	1
bark	GO:0004499	1	0.940985	0	8	N,N-dimethylaniline monooxygenase activity	MF	1
bark	GO:0004506	1	0.943438	0	7	squalene monooxygenase activity	MF	1
bark	GO:0004512	1	0.9669	0	4	inositol-3-phosphate synthase activity	MF	1
bark	GO:0004514	1	0.977154	0	3	nicotinate-nucleotide diphosphorylase (carboxylating) activity	MF	1
bark	GO:0004515	1	0.970444	0	4	nicotinate-nucleotide adenylyltransferase activity	MF	1
bark	GO:0004516	1	0.984493	0	2	nicotinate phosphoribosyltransferase activity	MF	1
bark	GO:0004518	1	0.881732	0	16	nuclease activity	MF	1
bark	GO:0004519	1	0.459104	0	98	endonuclease activity	MF	1
bark	GO:0004520	1	0.942755	0	7	endodeoxyribonuclease activity	MF	1
bark	GO:0004521	1	0.966941	0	4	endoribonuclease activity	MF	1
bark	GO:0004523	1	0.583553	0	68	RNA-DNA hybrid ribonuclease activity	MF	1
bark	GO:0004525	1	0.898916	0	14	ribonuclease III activity	MF	1
bark	GO:0004526	1	0.819834	0	25	ribonuclease P activity	MF	1
bark	GO:0004527	1	0.771019	0	33	exonuclease activity	MF	1
bark	GO:0004528	1	0.991299	0	1	phosphodiesterase I activity	MF	1
bark	GO:0004534	1	0.991288	0	1	5'-3' exoribonuclease activity	MF	1
bark	GO:0004535	1	0.935883	0	8	poly(A)-specific ribonuclease activity	MF	1
bark	GO:0004536	1	0.983115	0	2	deoxyribonuclease activity	MF	1
bark	GO:0004540	1	0.944397	0	7	ribonuclease activity	MF	1
bark	GO:0004550	1	0.926945	0	10	nucleoside diphosphate kinase activity	MF	1
bark	GO:0004555	1	0.9921	0	1	alpha,alpha-trehalase activity	MF	1
bark	GO:0004556	1	0.9544	0	6	alpha-amylase activity	MF	1
bark	GO:0004558	1	0.944246	0	7	alpha-1,4-glucosidase activity	MF	1
bark	GO:0004559	1	0.855371	0	20	alpha-mannosidase activity	MF	1
bark	GO:0004560	1	0.969788	0	4	alpha-L-fucosidase activity	MF	1
bark	GO:0004561	1	0.984016	0	2	alpha-N-acetylglucosaminidase activity	MF	1
bark	GO:0004563	1	0.984235	0	2	beta-N-acetylhexosaminidase activity	MF	1
bark	GO:0004565	1	0.765804	0	33	beta-galactosidase activity	MF	1
bark	GO:0004568	1	0.724624	0	40	chitinase activity	MF	1
bark	GO:0004571	1	0.878311	0	16	mannosyl-oligosaccharide 1,2-alpha-mannosidase activity	MF	1
bark	GO:0004573	1	0.984028	0	2	mannosyl-oligosaccharide glucosidase activity	MF	1
bark	GO:0004575	1	0.944864	0	7	sucrose alpha-glucosidase activity	MF	1
bark	GO:0004576	1	0.991017	0	1	oligosaccharyl transferase activity	MF	1
bark	GO:0004577	1	0.983792	0	2	N-acetylglucosaminyldiphosphodolichol N-acetylglucosaminyltransferase activity	MF	1
bark	GO:0004578	1	0.991168	0	1	chitobiosyldiphosphodolichol beta-mannosyltransferase activity	MF	1
bark	GO:0004579	1	0.913358	0	11	dolichyl-diphosphooligosaccharide-protein glycotransferase activity	MF	1
bark	GO:0004582	1	0.960751	0	5	dolichyl-phosphate beta-D-mannosyltransferase activity	MF	1
bark	GO:0004583	1	0.992401	0	1	dolichyl-phosphate-glucose-glycolipid alpha-glucosyltransferase activity	MF	1
bark	GO:0004584	1	0.991216	0	1	dolichyl-phosphate-mannose-glycolipid alpha-mannosyltransferase activity	MF	1
bark	GO:0004585	1	0.991249	0	1	ornithine carbamoyltransferase activity	MF	1
bark	GO:0004586	1	0.982186	0	2	ornithine decarboxylase activity	MF	1
bark	GO:0004587	1	0.991896	0	1	ornithine-oxo-acid transaminase activity	MF	1
bark	GO:0004588	1	0.967256	0	4	orotate phosphoribosyltransferase activity	MF	1
bark	GO:0004590	1	0.967256	0	4	orotidine-5'-phosphate decarboxylase activity	MF	1
bark	GO:0004591	1	0.959666	0	5	oxoglutarate dehydrogenase (succinyl-transferring) activity	MF	1
bark	GO:0004592	1	0.98271	0	2	pantoate-beta-alanine ligase activity	MF	1
bark	GO:0004594	1	0.960304	0	5	pantothenate kinase activity	MF	1
bark	GO:0004595	1	0.991231	0	1	pantetheine-phosphate adenylyltransferase activity	MF	1
bark	GO:0004596	1	0.851814	0	20	peptide alpha-N-acetyltransferase activity	MF	1
bark	GO:0004597	1	0.952804	0	6	peptide-aspartate beta-dioxygenase activity	MF	1
bark	GO:0004602	1	0.928653	0	10	glutathione peroxidase activity	MF	1
bark	GO:0004604	1	0.984298	0	2	phosphoadenylyl-sulfate reductase (thioredoxin) activity	MF	1
bark	GO:0004605	1	0.976327	0	3	phosphatidate cytidylyltransferase activity	MF	1
bark	GO:0004607	1	0.982798	0	2	phosphatidylcholine-sterol O-acyltransferase activity	MF	1
bark	GO:0004609	1	0.877672	0	17	phosphatidylserine decarboxylase activity	MF	1
bark	GO:0004610	1	0.992478	0	1	phosphoacetylglucosamine mutase activity	MF	1
bark	GO:0004611	1	0.991126	0	1	phosphoenolpyruvate carboxykinase activity	MF	1
bark	GO:0004612	1	0.928444	0	9	phosphoenolpyruvate carboxykinase (ATP) activity	MF	1
bark	GO:0004613	1	0.991021	0	1	phosphoenolpyruvate carboxykinase (GTP) activity	MF	1
bark	GO:0004614	1	0.983658	0	2	phosphoglucomutase activity	MF	1
bark	GO:0004615	1	0.959135	0	5	phosphomannomutase activity	MF	1
bark	GO:0004616	1	0.83969	0	22	phosphogluconate dehydrogenase (decarboxylating) activity	MF	1
bark	GO:0004619	1	0.954643	0	6	phosphoglycerate mutase activity	MF	1
bark	GO:0004620	1	0.960396	0	5	phospholipase activity	MF	1
bark	GO:0004622	1	0.917356	0	11	lysophospholipase activity	MF	1
bark	GO:0004630	1	0.843177	0	21	phospholipase D activity	MF	1
bark	GO:0004631	1	0.991207	0	1	phosphomevalonate kinase activity	MF	1
bark	GO:0004632	1	0.992228	0	1	phosphopantothenate--cysteine ligase activity	MF	1
bark	GO:0004633	1	0.992628	0	1	phosphopantothenoylcysteine decarboxylase activity	MF	1
bark	GO:0004634	1	0.916785	0	11	phosphopyruvate hydratase activity	MF	1
bark	GO:0004635	1	0.978769	0	3	phosphoribosyl-AMP cyclohydrolase activity	MF	1
bark	GO:0004636	1	0.978769	0	3	phosphoribosyl-ATP diphosphatase activity	MF	1
bark	GO:0004637	1	0.992906	0	1	phosphoribosylamine-glycine ligase activity	MF	1
bark	GO:0004638	1	0.984324	0	2	phosphoribosylaminoimidazole carboxylase activity	MF	1
bark	GO:0004639	1	0.977468	0	3	phosphoribosylaminoimidazolesuccinocarboxamide synthase activity	MF	1
bark	GO:0004640	1	0.984879	0	2	phosphoribosylanthranilate isomerase activity	MF	1
bark	GO:0004641	1	0.965235	0	4	phosphoribosylformylglycinamidine cyclo-ligase activity	MF	1
bark	GO:0004642	1	0.991216	0	1	phosphoribosylformylglycinamidine synthase activity	MF	1
bark	GO:0004643	1	0.984221	0	2	phosphoribosylaminoimidazolecarboxamide formyltransferase activity	MF	1
bark	GO:0004644	1	0.983699	0	2	phosphoribosylglycinamide formyltransferase activity	MF	1
bark	GO:0004645	1	0.993013	0	1	phosphorylase activity	MF	1
bark	GO:0004647	1	0.983299	0	2	phosphoserine phosphatase activity	MF	1
bark	GO:0004648	1	0.984465	0	2	O-phospho-L-serine:2-oxoglutarate aminotransferase activity	MF	1
bark	GO:0004649	1	0.991688	0	1	poly(ADP-ribose) glycohydrolase activity	MF	1
bark	GO:0004650	1	0.745854	0	37	polygalacturonase activity	MF	1
bark	GO:0004651	1	0.982685	0	2	polynucleotide 5'-phosphatase activity	MF	1
bark	GO:0004652	1	0.94358	0	7	polynucleotide adenylyltransferase activity	MF	1
bark	GO:0004654	1	0.984007	0	2	polyribonucleotide nucleotidyltransferase activity	MF	1
bark	GO:0004656	1	0.938326	0	8	procollagen-proline 4-dioxygenase activity	MF	1
bark	GO:0004657	1	0.985593	0	2	proline dehydrogenase activity	MF	1
bark	GO:0004659	1	0.967776	0	4	prenyltransferase activity	MF	1
bark	GO:0004660	1	0.967821	0	4	protein farnesyltransferase activity	MF	1
bark	GO:0004662	1	0.960892	0	5	CAAX-protein geranylgeranyltransferase activity	MF	1
bark	GO:0004663	1	0.969426	0	4	Rab geranylgeranyltransferase activity	MF	1
bark	GO:0004664	1	0.943104	0	7	prephenate dehydratase activity	MF	1
bark	GO:0004665	1	0.985977	0	2	prephenate dehydrogenase (NADP+) activity	MF	1
bark	GO:0004666	1	0.991512	0	1	prostaglandin-endoperoxide synthase activity	MF	1
bark	GO:0004668	1	0.992838	0	1	protein-arginine deiminase activity	MF	1
bark	GO:0004671	1	0.993032	0	1	protein C-terminal S-isoprenylcysteine carboxyl O-methyltransferase activity	MF	1
bark	GO:0004672	1	0.0378251	0	405	protein kinase activity	MF	1
bark	GO:0004673	1	0.82202	0	26	protein histidine kinase activity	MF	1
bark	GO:0004675	1	0.991745	0	1	transmembrane receptor protein serine/threonine kinase activity	MF	1
bark	GO:0004683	1	0.737803	0	38	calmodulin-dependent protein kinase activity	MF	1
bark	GO:0004693	1	0.751507	0	35	cyclin-dependent protein serine/threonine kinase activity	MF	1
bark	GO:0004697	1	0.89489	0	14	protein kinase C activity	MF	1
bark	GO:0004702	1	0.781006	0	31	receptor signaling protein serine/threonine kinase activity	MF	1
bark	GO:0004707	1	0.79179	0	29	MAP kinase activity	MF	1
bark	GO:0004708	1	0.991866	0	1	MAP kinase kinase activity	MF	1
bark	GO:0004709	1	0.482869	0	91	MAP kinase kinase kinase activity	MF	1
bark	GO:0004712	1	0.878949	0	16	protein serine/threonine/tyrosine kinase activity	MF	1
bark	GO:0004713	1	0.86732	0	18	protein tyrosine kinase activity	MF	1
bark	GO:0004714	1	0.213104	0	194	transmembrane receptor protein tyrosine kinase activity	MF	1
bark	GO:0004715	1	0.547052	0	75	non-membrane spanning protein tyrosine kinase activity	MF	1
bark	GO:0004719	1	0.972416	0	4	protein-L-isoaspartate (D-aspartate) O-methyltransferase activity	MF	1
bark	GO:0004721	1	0.281738	0	155	phosphoprotein phosphatase activity	MF	1
bark	GO:0004722	1	0.484038	0	88	protein serine/threonine phosphatase activity	MF	1
bark	GO:0004724	1	0.991032	0	1	magnesium-dependent protein serine/threonine phosphatase activity	MF	1
bark	GO:0004725	1	0.77617	0	32	protein tyrosine phosphatase activity	MF	1
bark	GO:0004729	1	0.975559	0	3	oxygen-dependent protoporphyrinogen oxidase activity	MF	1
bark	GO:0004730	1	0.983189	0	2	pseudouridylate synthase activity	MF	1
bark	GO:0004733	1	0.983524	0	2	pyridoxamine-phosphate oxidase activity	MF	1
bark	GO:0004735	1	0.982301	0	2	pyrroline-5-carboxylate reductase activity	MF	1
bark	GO:0004736	1	0.97732	0	3	pyruvate carboxylase activity	MF	1
bark	GO:0004737	1	0.958157	0	5	pyruvate decarboxylase activity	MF	1
bark	GO:0004739	1	0.893831	0	14	pyruvate dehydrogenase (acetyl-transferring) activity	MF	1
bark	GO:0004740	1	0.992845	0	1	pyruvate dehydrogenase (acetyl-transferring) kinase activity	MF	1
bark	GO:0004741	1	0.991205	0	1	[pyruvate dehydrogenase (lipoamide)] phosphatase activity	MF	1
bark	GO:0004742	1	0.95249	0	6	dihydrolipoyllysine-residue acetyltransferase activity	MF	1
bark	GO:0004743	1	0.909259	0	12	pyruvate kinase activity	MF	1
bark	GO:0004746	1	0.992382	0	1	riboflavin synthase activity	MF	1
bark	GO:0004748	1	0.968491	0	4	ribonucleoside-diphosphate reductase activity, thioredoxin disulfide as acceptor	MF	1
bark	GO:0004749	1	0.961357	0	5	ribose phosphate diphosphokinase activity	MF	1
bark	GO:0004750	1	0.975212	0	3	ribulose-phosphate 3-epimerase activity	MF	1
bark	GO:0004751	1	0.974607	0	3	ribose-5-phosphate isomerase activity	MF	1
bark	GO:0004758	1	0.974311	0	3	serine C-palmitoyltransferase activity	MF	1
bark	GO:0004764	1	0.970904	0	4	shikimate 3-dehydrogenase (NADP+) activity	MF	1
bark	GO:0004765	1	0.970667	0	4	shikimate kinase activity	MF	1
bark	GO:0004766	1	0.899771	0	13	spermidine synthase activity	MF	1
bark	GO:0004767	1	0.938848	0	8	sphingomyelin phosphodiesterase activity	MF	1
bark	GO:0004768	1	0.943608	0	7	stearoyl-CoA 9-desaturase activity	MF	1
bark	GO:0004771	1	0.982628	0	2	sterol esterase activity	MF	1
bark	GO:0004776	1	0.991567	0	1	succinate-CoA ligase (GDP-forming) activity	MF	1
bark	GO:0004777	1	0.983865	0	2	succinate-semialdehyde dehydrogenase (NAD+) activity	MF	1
bark	GO:0004780	1	0.991456	0	1	sulfate adenylyltransferase (ADP) activity	MF	1
bark	GO:0004781	1	0.960409	0	5	sulfate adenylyltransferase (ATP) activity	MF	1
bark	GO:0004784	1	0.906129	0	12	superoxide dismutase activity	MF	1
bark	GO:0004788	1	0.991266	0	1	thiamine diphosphokinase activity	MF	1
bark	GO:0004789	1	0.991247	0	1	thiamine-phosphate diphosphorylase activity	MF	1
bark	GO:0004791	1	0.975769	0	3	thioredoxin-disulfide reductase activity	MF	1
bark	GO:0004792	1	0.974575	0	3	thiosulfate sulfurtransferase activity	MF	1
bark	GO:0004794	1	0.985199	0	2	L-threonine ammonia-lyase activity	MF	1
bark	GO:0004795	1	0.977411	0	3	threonine synthase activity	MF	1
bark	GO:0004797	1	0.968974	0	4	thymidine kinase activity	MF	1
bark	GO:0004798	1	0.983281	0	2	thymidylate kinase activity	MF	1
bark	GO:0004799	1	0.974033	0	3	thymidylate synthase activity	MF	1
bark	GO:0004802	1	0.911252	0	12	transketolase activity	MF	1
bark	GO:0004805	1	0.81847	0	26	trehalose-phosphatase activity	MF	1
bark	GO:0004806	1	0.944343	0	7	triglyceride lipase activity	MF	1
bark	GO:0004807	1	0.97528	0	3	triose-phosphate isomerase activity	MF	1
bark	GO:0004809	1	0.984332	0	2	tRNA (guanine-N2-)-methyltransferase activity	MF	1
bark	GO:0004812	1	0.923774	0	10	aminoacyl-tRNA ligase activity	MF	1
bark	GO:0004813	1	0.948269	0	6	alanine-tRNA ligase activity	MF	1
bark	GO:0004814	1	0.982461	0	2	arginine-tRNA ligase activity	MF	1
bark	GO:0004815	1	0.956996	0	5	aspartate-tRNA ligase activity	MF	1
bark	GO:0004816	1	0.978	0	3	asparagine-tRNA ligase activity	MF	1
bark	GO:0004817	1	0.983606	0	2	cysteine-tRNA ligase activity	MF	1
bark	GO:0004818	1	0.975661	0	3	glutamate-tRNA ligase activity	MF	1
bark	GO:0004819	1	0.975938	0	3	glutamine-tRNA ligase activity	MF	1
bark	GO:0004820	1	0.983628	0	2	glycine-tRNA ligase activity	MF	1
bark	GO:0004821	1	0.984678	0	2	histidine-tRNA ligase activity	MF	1
bark	GO:0004822	1	0.970746	0	4	isoleucine-tRNA ligase activity	MF	1
bark	GO:0004823	1	0.937617	0	8	leucine-tRNA ligase activity	MF	1
bark	GO:0004824	1	0.983586	0	2	lysine-tRNA ligase activity	MF	1
bark	GO:0004825	1	0.956163	0	6	methionine-tRNA ligase activity	MF	1
bark	GO:0004826	1	0.961451	0	5	phenylalanine-tRNA ligase activity	MF	1
bark	GO:0004827	1	0.957239	0	5	proline-tRNA ligase activity	MF	1
bark	GO:0004828	1	0.954327	0	6	serine-tRNA ligase activity	MF	1
bark	GO:0004829	1	0.965571	0	4	threonine-tRNA ligase activity	MF	1
bark	GO:0004830	1	0.977242	0	3	tryptophan-tRNA ligase activity	MF	1
bark	GO:0004831	1	0.98408	0	2	tyrosine-tRNA ligase activity	MF	1
bark	GO:0004832	1	0.961101	0	5	valine-tRNA ligase activity	MF	1
bark	GO:0004834	1	0.928312	0	9	tryptophan synthase activity	MF	1
bark	GO:0004835	1	0.991207	0	1	tubulin-tyrosine ligase activity	MF	1
bark	GO:0004837	1	0.99182	0	1	tyrosine decarboxylase activity	MF	1
bark	GO:0004838	1	0.991281	0	1	L-tyrosine:2-oxoglutarate aminotransferase activity	MF	1
bark	GO:0004839	1	0.983609	0	2	ubiquitin activating enzyme activity	MF	1
bark	GO:0004842	1	0.244083	0	177	ubiquitin-protein transferase activity	MF	1
bark	GO:0004843	1	0.850522	0	20	ubiquitin-specific protease activity	MF	1
bark	GO:0004844	1	0.993035	0	1	uracil DNA N-glycosylase activity	MF	1
bark	GO:0004845	1	0.992659	0	1	uracil phosphoribosyltransferase activity	MF	1
bark	GO:0004846	1	0.992783	0	1	urate oxidase activity	MF	1
bark	GO:0004848	1	0.984448	0	2	ureidoglycolate hydrolase activity	MF	1
bark	GO:0004849	1	0.908564	0	12	uridine kinase activity	MF	1
bark	GO:0004851	1	0.986044	0	2	uroporphyrin-III C-methyltransferase activity	MF	1
bark	GO:0004852	1	0.98318	0	2	uroporphyrinogen-III synthase activity	MF	1
bark	GO:0004854	1	0.948296	0	7	xanthine dehydrogenase activity	MF	1
bark	GO:0004855	1	0.992958	0	1	xanthine oxidase activity	MF	1
bark	GO:0004856	1	0.98419	0	2	xylulokinase activity	MF	1
bark	GO:0004857	1	0.791898	0	30	enzyme inhibitor activity	MF	1
bark	GO:0004860	1	0.991874	0	1	protein kinase inhibitor activity	MF	1
bark	GO:0004861	1	0.976496	0	3	cyclin-dependent protein serine/threonine kinase inhibitor activity	MF	1
bark	GO:0004862	1	0.991067	0	1	cAMP-dependent protein kinase inhibitor activity	MF	1
bark	GO:0004864	1	0.831123	0	24	protein phosphatase inhibitor activity	MF	1
bark	GO:0004865	1	0.984475	0	2	protein serine/threonine phosphatase inhibitor activity	MF	1
bark	GO:0004866	1	0.907644	0	12	endopeptidase inhibitor activity	MF	1
bark	GO:0004869	1	0.953105	0	6	cysteine-type endopeptidase inhibitor activity	MF	1
bark	GO:0004871	1	0.57246	0	72	signal transducer activity	MF	1
bark	GO:0004872	1	0.838071	0	23	receptor activity	MF	1
bark	GO:0004888	1	0.952546	0	6	transmembrane signaling receptor activity	MF	1
bark	GO:0004930	1	0.94469	0	7	G-protein coupled receptor activity	MF	1
bark	GO:0004970	1	0.844155	0	21	ionotropic glutamate receptor activity	MF	1
bark	GO:0005034	1	0.991061	0	1	osmosensor activity	MF	1
bark	GO:0005047	1	0.940107	0	8	signal recognition particle binding	MF	1
bark	GO:0005049	1	0.974329	0	3	nuclear export signal receptor activity	MF	1
bark	GO:0005052	1	0.991188	0	1	peroxisome matrix targeting signal-1 binding	MF	1
bark	GO:0005078	1	0.991061	0	1	MAP-kinase scaffold activity	MF	1
bark	GO:0005080	1	0.968865	0	4	protein kinase C binding	MF	1
bark	GO:0005085	1	0.957919	0	5	guanyl-nucleotide exchange factor activity	MF	1
bark	GO:0005086	1	0.82261	0	24	ARF guanyl-nucleotide exchange factor activity	MF	1
bark	GO:0005089	1	0.903162	0	13	Rho guanyl-nucleotide exchange factor activity	MF	1
bark	GO:0005092	1	0.927353	0	9	GDP-dissociation inhibitor activity	MF	1
bark	GO:0005093	1	0.967	0	4	Rab GDP-dissociation inhibitor activity	MF	1
bark	GO:0005094	1	0.932025	0	9	Rho GDP-dissociation inhibitor activity	MF	1
bark	GO:0005095	1	0.991482	0	1	GTPase inhibitor activity	MF	1
bark	GO:0005096	1	0.589838	0	65	GTPase activator activity	MF	1
bark	GO:0005201	1	0.991759	0	1	extracellular matrix structural constituent	MF	1
bark	GO:0005222	1	0.991301	0	1	intracellular cAMP activated cation channel activity	MF	1
bark	GO:0005234	1	0.982763	0	2	extracellular-glutamate-gated ion channel activity	MF	1
bark	GO:0005242	1	0.977335	0	3	inward rectifier potassium channel activity	MF	1
bark	GO:0005245	1	0.992156	0	1	voltage-gated calcium channel activity	MF	1
bark	GO:0005247	1	0.918351	0	10	voltage-gated chloride channel activity	MF	1
bark	GO:0005249	1	0.792377	0	28	voltage-gated potassium channel activity	MF	1
bark	GO:0005262	1	0.983942	0	2	calcium channel activity	MF	1
bark	GO:0005267	1	0.96893	0	4	potassium channel activity	MF	1
bark	GO:0005290	1	0.985976	0	2	L-histidine transmembrane transporter activity	MF	1
bark	GO:0005313	1	0.961105	0	5	L-glutamate transmembrane transporter activity	MF	1
bark	GO:0005315	1	0.815356	0	25	inorganic phosphate transmembrane transporter activity	MF	1
bark	GO:0005319	1	0.960003	0	5	lipid transporter activity	MF	1
bark	GO:0005337	1	0.919918	0	11	nucleoside transmembrane transporter activity	MF	1
bark	GO:0005338	1	0.942977	0	7	nucleotide-sugar transmembrane transporter activity	MF	1
bark	GO:0005342	1	0.993003	0	1	organic acid transmembrane transporter activity	MF	1
bark	GO:0005345	1	0.991131	0	1	purine nucleobase transmembrane transporter activity	MF	1
bark	GO:0005347	1	0.992877	0	1	ATP transmembrane transporter activity	MF	1
bark	GO:0005358	1	0.9716	0	4	high-affinity hydrogen:glucose symporter activity	MF	1
bark	GO:0005366	1	0.991301	0	1	myo-inositol:proton symporter activity	MF	1
bark	GO:0005371	1	0.993029	0	1	tricarboxylate secondary active transmembrane transporter activity	MF	1
bark	GO:0005375	1	0.977993	0	3	copper ion transmembrane transporter activity	MF	1
bark	GO:0005381	1	0.979161	0	3	iron ion transmembrane transporter activity	MF	1
bark	GO:0005384	1	0.979161	0	3	manganese ion transmembrane transporter activity	MF	1
bark	GO:0005385	1	0.831772	0	24	zinc ion transmembrane transporter activity	MF	1
bark	GO:0005388	1	0.82261	0	24	calcium-transporting ATPase activity	MF	1
bark	GO:0005432	1	0.975005	0	3	calcium:sodium antiporter activity	MF	1
bark	GO:0005451	1	0.932577	0	9	monovalent cation:proton antiporter activity	MF	1
bark	GO:0005452	1	0.966997	0	4	inorganic anion exchanger activity	MF	1
bark	GO:0005458	1	0.984855	0	2	GDP-mannose transmembrane transporter activity	MF	1
bark	GO:0005459	1	0.983147	0	2	UDP-galactose transmembrane transporter activity	MF	1
bark	GO:0005460	1	0.991398	0	1	UDP-glucose transmembrane transporter activity	MF	1
bark	GO:0005471	1	0.975152	0	3	ATP:ADP antiporter activity	MF	1
bark	GO:0005483	1	0.968422	0	4	soluble NSF attachment protein activity	MF	1
bark	GO:0005484	1	0.577493	0	70	SNAP receptor activity	MF	1
bark	GO:0005487	1	0.917606	0	11	nucleocytoplasmic transporter activity	MF	1
bark	GO:0005496	1	0.99115	0	1	steroid binding	MF	1
bark	GO:0005504	1	0.985322	0	2	fatty acid binding	MF	1
bark	GO:0005515	1	0.744812	0	37	protein binding	MF	1
bark	GO:0005516	1	0.481693	0	90	calmodulin binding	MF	1
bark	GO:0005527	1	0.968507	0	4	macrolide binding	MF	1
bark	GO:0005528	1	0.788851	0	30	FK506 binding	MF	1
bark	GO:0005536	1	0.93267	0	9	glucose binding	MF	1
bark	GO:0005537	1	0.991575	0	1	mannose binding	MF	1
bark	GO:0005542	1	0.984018	0	2	folic acid binding	MF	1
bark	GO:0005543	1	0.878798	0	16	phospholipid binding	MF	1
bark	GO:0005544	1	0.791884	0	30	calcium-dependent phospholipid binding	MF	1
bark	GO:0005545	1	0.898982	0	13	1-phosphatidylinositol binding	MF	1
bark	GO:0005546	1	0.956988	0	5	phosphatidylinositol-4,5-bisphosphate binding	MF	1
bark	GO:0005548	1	0.983294	0	2	phospholipid transporter activity	MF	1
bark	GO:0008022	1	0.982441	0	2	protein C-terminus binding	MF	1
bark	GO:0008026	1	0.9305	0	9	ATP-dependent helicase activity	MF	1
bark	GO:0008036	1	0.991085	0	1	diuretic hormone receptor activity	MF	1
bark	GO:0008047	1	0.866741	0	18	enzyme activator activity	MF	1
bark	GO:0008061	1	0.735503	0	38	chitin binding	MF	1
bark	GO:0008080	1	0.861552	0	19	N-acetyltransferase activity	MF	1
bark	GO:0008083	1	0.952079	0	7	growth factor activity	MF	1
bark	GO:0008092	1	0.983082	0	2	cytoskeletal protein binding	MF	1
bark	GO:0008094	1	0.843062	0	21	DNA-dependent ATPase activity	MF	1
bark	GO:0008097	1	0.880012	0	17	5S rRNA binding	MF	1
bark	GO:0008106	1	0.935459	0	9	alcohol dehydrogenase (NADP+) activity	MF	1
bark	GO:0008107	1	0.971731	0	4	galactoside 2-alpha-L-fucosyltransferase activity	MF	1
bark	GO:0008108	1	0.968253	0	4	UDP-glucose:hexose-1-phosphate uridylyltransferase activity	MF	1
bark	GO:0008113	1	0.95437	0	6	peptide-methionine (S)-S-oxide reductase activity	MF	1
bark	GO:0008115	1	0.993035	0	1	sarcosine oxidase activity	MF	1
bark	GO:0008117	1	0.991469	0	1	sphinganine-1-phosphate aldolase activity	MF	1
bark	GO:0008120	1	0.991185	0	1	ceramide glucosyltransferase activity	MF	1
bark	GO:0008121	1	0.845529	0	21	ubiquinol-cytochrome-c reductase activity	MF	1
bark	GO:0008124	1	0.955628	0	6	4-alpha-hydroxytetrahydrobiopterin dehydratase activity	MF	1
bark	GO:0008131	1	0.95214	0	6	primary amine oxidase activity	MF	1
bark	GO:0008134	1	0.935263	0	8	transcription factor binding	MF	1
bark	GO:0008135	1	0.992136	0	1	translation factor activity, RNA binding	MF	1
bark	GO:0008138	1	0.854858	0	20	protein tyrosine/serine/threonine phosphatase activity	MF	1
bark	GO:0008139	1	0.831442	0	22	nuclear localization sequence binding	MF	1
bark	GO:0008146	1	0.939586	0	8	sulfotransferase activity	MF	1
bark	GO:0008173	1	0.951012	0	6	RNA methyltransferase activity	MF	1
bark	GO:0008175	1	0.961656	0	5	tRNA methyltransferase activity	MF	1
bark	GO:0008176	1	0.975332	0	3	tRNA (guanine-N7-)-methyltransferase activity	MF	1
bark	GO:0008177	1	0.954303	0	6	succinate dehydrogenase (ubiquinone) activity	MF	1
bark	GO:0008184	1	0.795002	0	29	glycogen phosphorylase activity	MF	1
bark	GO:0008187	1	0.984325	0	2	poly-pyrimidine tract binding	MF	1
bark	GO:0008193	1	0.991836	0	1	tRNA guanylyltransferase activity	MF	1
bark	GO:0008194	1	0.971199	0	4	UDP-glycosyltransferase activity	MF	1
bark	GO:0008195	1	0.907771	0	12	phosphatidate phosphatase activity	MF	1
bark	GO:0008198	1	0.900998	0	14	ferrous iron binding	MF	1
bark	GO:0008234	1	0.857039	0	19	cysteine-type peptidase activity	MF	1
bark	GO:0008235	1	0.991236	0	1	metalloexopeptidase activity	MF	1
bark	GO:0008236	1	0.832275	0	22	serine-type peptidase activity	MF	1
bark	GO:0008237	1	0.874433	0	16	metallopeptidase activity	MF	1
bark	GO:0008239	1	0.943393	0	7	dipeptidyl-peptidase activity	MF	1
bark	GO:0008242	1	0.956832	0	6	omega peptidase activity	MF	1
bark	GO:0008251	1	0.974015	0	3	tRNA-specific adenosine deaminase activity	MF	1
bark	GO:0008252	1	0.984175	0	2	nucleotidase activity	MF	1
bark	GO:0008253	1	0.935442	0	8	5'-nucleotidase activity	MF	1
bark	GO:0008265	1	0.991723	0	1	Mo-molybdopterin cofactor sulfurase activity	MF	1
bark	GO:0008266	1	0.966853	0	4	poly(U) RNA binding	MF	1
bark	GO:0008271	1	0.8717	0	17	secondary active sulfate transmembrane transporter activity	MF	1
bark	GO:0008276	1	0.961876	0	5	protein methyltransferase activity	MF	1
bark	GO:0008281	1	0.98427	0	2	sulfonylurea receptor activity	MF	1
bark	GO:0008296	1	0.99145	0	1	3'-5'-exodeoxyribonuclease activity	MF	1
bark	GO:0008308	1	0.870802	0	18	voltage-gated anion channel activity	MF	1
bark	GO:0008311	1	0.977047	0	3	double-stranded DNA 3'-5' exodeoxyribonuclease activity	MF	1
bark	GO:0008312	1	0.908392	0	13	7S RNA binding	MF	1
bark	GO:0008318	1	0.986044	0	2	protein prenyltransferase activity	MF	1
bark	GO:0008324	1	0.931109	0	9	cation transmembrane transporter activity	MF	1
bark	GO:0008327	1	0.953215	0	6	methyl-CpG binding	MF	1
bark	GO:0008353	1	0.945312	0	7	RNA polymerase II carboxy-terminal domain kinase activity	MF	1
bark	GO:0008373	1	0.992687	0	1	sialyltransferase activity	MF	1
bark	GO:0008374	1	0.932405	0	9	O-acyltransferase activity	MF	1
bark	GO:0008375	1	0.7572	0	35	acetylglucosaminyltransferase activity	MF	1
bark	GO:0008378	1	0.879344	0	16	galactosyltransferase activity	MF	1
bark	GO:0008381	1	0.893461	0	15	mechanically-gated ion channel activity	MF	1
bark	GO:0008395	1	0.991383	0	1	steroid hydroxylase activity	MF	1
bark	GO:0008398	1	0.993035	0	1	sterol 14-demethylase activity	MF	1
bark	GO:0008408	1	0.842325	0	22	3'-5' exonuclease activity	MF	1
bark	GO:0008409	1	0.959876	0	5	5'-3' exonuclease activity	MF	1
bark	GO:0008413	1	0.992988	0	1	8-oxo-7,8-dihydroguanosine triphosphate pyrophosphatase activity	MF	1
bark	GO:0008417	1	0.982844	0	2	fucosyltransferase activity	MF	1
bark	GO:0008418	1	0.992552	0	1	protein-N-terminal asparagine amidohydrolase activity	MF	1
bark	GO:0008419	1	0.992023	0	1	RNA lariat debranching enzyme activity	MF	1
bark	GO:0008420	1	0.960305	0	5	CTD phosphatase activity	MF	1
bark	GO:0008422	1	0.720866	0	40	beta-glucosidase activity	MF	1
bark	GO:0008425	1	0.985219	0	2	2-polyprenyl-6-methoxy-1,4-benzoquinone methyltransferase activity	MF	1
bark	GO:0008428	1	0.96975	0	4	ribonuclease inhibitor activity	MF	1
bark	GO:0008429	1	0.965419	0	5	phosphatidylethanolamine binding	MF	1
bark	GO:0008430	1	0.982451	0	2	selenium binding	MF	1
bark	GO:0008440	1	0.991142	0	1	inositol-1,4,5-trisphosphate 3-kinase activity	MF	1
bark	GO:0008441	1	0.95849	0	5	3'(2'),5'-bisphosphate nucleotidase activity	MF	1
bark	GO:0008442	1	0.991329	0	1	3-hydroxyisobutyrate dehydrogenase activity	MF	1
bark	GO:0008444	1	0.992565	0	1	CDP-diacylglycerol-glycerol-3-phosphate 3-phosphatidyltransferase activity	MF	1
bark	GO:0008446	1	0.991065	0	1	GDP-mannose 4,6-dehydratase activity	MF	1
bark	GO:0008447	1	0.824512	0	24	L-ascorbate oxidase activity	MF	1
bark	GO:0008448	1	0.991034	0	1	N-acetylglucosamine-6-phosphate deacetylase activity	MF	1
bark	GO:0008453	1	0.983492	0	2	alanine-glyoxylate transaminase activity	MF	1
bark	GO:0008455	1	0.992105	0	1	alpha-1,6-mannosylglycoprotein 2-beta-N-acetylglucosaminyltransferase activity	MF	1
bark	GO:0008460	1	0.9188	0	11	dTDP-glucose 4,6-dehydratase activity	MF	1
bark	GO:0008466	1	0.937253	0	8	glycogenin glucosyltransferase activity	MF	1
bark	GO:0008469	1	0.938406	0	8	histone-arginine N-methyltransferase activity	MF	1
bark	GO:0008470	1	0.9923	0	1	isovaleryl-CoA dehydrogenase activity	MF	1
bark	GO:0008474	1	0.937154	0	8	palmitoyl-(protein) hydrolase activity	MF	1
bark	GO:0008477	1	0.992059	0	1	purine nucleosidase activity	MF	1
bark	GO:0008478	1	0.962177	0	5	pyridoxal kinase activity	MF	1
bark	GO:0008479	1	0.949762	0	6	queuine tRNA-ribosyltransferase activity	MF	1
bark	GO:0008480	1	0.98247	0	2	sarcosine dehydrogenase activity	MF	1
bark	GO:0008481	1	0.992786	0	1	sphinganine kinase activity	MF	1
bark	GO:0008482	1	0.985376	0	2	sulfite oxidase activity	MF	1
bark	GO:0008484	1	0.97633	0	3	sulfuric ester hydrolase activity	MF	1
bark	GO:0008486	1	0.943923	0	7	diphosphoinositol-polyphosphate diphosphatase activity	MF	1
bark	GO:0008495	1	0.992924	0	1	protoheme IX farnesyltransferase activity	MF	1
bark	GO:0008511	1	0.991331	0	1	sodium:potassium:chloride symporter activity	MF	1
bark	GO:0008514	1	0.992261	0	1	organic anion transmembrane transporter activity	MF	1
bark	GO:0008515	1	0.93349	0	9	sucrose transmembrane transporter activity	MF	1
bark	GO:0008519	1	0.941214	0	8	ammonium transmembrane transporter activity	MF	1
bark	GO:0008531	1	0.928038	0	9	riboflavin kinase activity	MF	1
bark	GO:0008534	1	0.961567	0	5	oxidized purine nucleobase lesion DNA N-glycosylase activity	MF	1
bark	GO:0008536	1	0.729188	0	38	Ran GTPase binding	MF	1
bark	GO:0008551	1	0.936113	0	8	cadmium-exporting ATPase activity	MF	1
bark	GO:0008559	1	0.946015	0	7	xenobiotic-transporting ATPase activity	MF	1
bark	GO:0008565	1	0.548493	0	73	protein transporter activity	MF	1
bark	GO:0008566	1	0.96133	0	5	mitochondrial protein-transporting ATPase activity	MF	1
bark	GO:0008568	1	0.313671	0	146	microtubule-severing ATPase activity	MF	1
bark	GO:0008574	1	0.879941	0	16	ATP-dependent microtubule motor activity, plus-end-directed	MF	1
bark	GO:0008597	1	0.991054	0	1	calcium-dependent protein serine/threonine phosphatase regulator activity	MF	1
bark	GO:0008603	1	0.991067	0	1	cAMP-dependent protein kinase regulator activity	MF	1
bark	GO:0008641	1	0.857036	0	19	small protein activating enzyme activity	MF	1
bark	GO:0008649	1	0.938334	0	8	rRNA methyltransferase activity	MF	1
bark	GO:0008650	1	0.9774	0	3	rRNA (uridine-2'-O-)-methyltransferase activity	MF	1
bark	GO:0008660	1	0.984587	0	2	1-aminocyclopropane-1-carboxylate deaminase activity	MF	1
bark	GO:0008661	1	0.920619	0	10	1-deoxy-D-xylulose-5-phosphate synthase activity	MF	1
bark	GO:0008667	1	0.98469	0	2	2,3-dihydro-2,3-dihydroxybenzoate dehydrogenase activity	MF	1
bark	GO:0008670	1	0.977852	0	3	2,4-dienoyl-CoA reductase (NADPH) activity	MF	1
bark	GO:0008672	1	0.991686	0	1	2-dehydro-3-deoxyglucarate aldolase activity	MF	1
bark	GO:0008676	1	0.992799	0	1	3-deoxy-8-phosphooctulonate synthase activity	MF	1
bark	GO:0008685	1	0.985407	0	2	2-C-methyl-D-erythritol 2,4-cyclodiphosphate synthase activity	MF	1
bark	GO:0008686	1	0.968044	0	4	3,4-dihydroxy-2-butanone-4-phosphate synthase activity	MF	1
bark	GO:0008690	1	0.991776	0	1	3-deoxy-manno-octulosonate cytidylyltransferase activity	MF	1
bark	GO:0008696	1	0.991039	0	1	4-amino-4-deoxychorismate lyase activity	MF	1
bark	GO:0008703	1	0.965683	0	4	5-amino-6-(5-phosphoribosylamino)uracil reductase activity	MF	1
bark	GO:0008705	1	0.938933	0	8	methionine synthase activity	MF	1
bark	GO:0008710	1	0.991615	0	1	8-amino-7-oxononanoate synthase activity	MF	1
bark	GO:0008716	1	0.992273	0	1	D-alanine-D-alanine ligase activity	MF	1
bark	GO:0008720	1	0.99256	0	1	D-lactate dehydrogenase activity	MF	1
bark	GO:0008721	1	0.985652	0	2	D-serine ammonia-lyase activity	MF	1
bark	GO:0008725	1	0.953179	0	6	DNA-3-methyladenine glycosylase activity	MF	1
bark	GO:0008728	1	0.966955	0	4	GTP diphosphokinase activity	MF	1
bark	GO:0008732	1	0.991372	0	1	L-allo-threonine aldolase activity	MF	1
bark	GO:0008734	1	0.99223	0	1	L-aspartate oxidase activity	MF	1
bark	GO:0008756	1	0.976564	0	3	o-succinylbenzoate-CoA ligase activity	MF	1
bark	GO:0008757	1	0.566332	0	72	S-adenosylmethionine-dependent methyltransferase activity	MF	1
bark	GO:0008759	1	0.991623	0	1	UDP-3-O-[3-hydroxymyristoyl] N-acetylglucosamine deacetylase activity	MF	1
bark	GO:0008780	1	0.992233	0	1	acyl-[acyl-carrier-protein]-UDP-N-acetylglucosamine O-acyltransferase activity	MF	1
bark	GO:0008792	1	0.985059	0	2	arginine decarboxylase activity	MF	1
bark	GO:0008794	1	0.992107	0	1	arsenate reductase (glutaredoxin) activity	MF	1
bark	GO:0008802	1	0.983638	0	2	betaine-aldehyde dehydrogenase activity	MF	1
bark	GO:0008806	1	0.934871	0	9	carboxymethylenebutenolidase activity	MF	1
bark	GO:0008810	1	0.835699	0	23	cellulase activity	MF	1
bark	GO:0008821	1	0.984009	0	2	crossover junction endodeoxyribonuclease activity	MF	1
bark	GO:0008824	1	0.961724	0	5	cyanate hydratase activity	MF	1
bark	GO:0008825	1	0.991381	0	1	cyclopropane-fatty-acyl-phospholipid synthase activity	MF	1
bark	GO:0008830	1	0.991216	0	1	dTDP-4-dehydrorhamnose 3,5-epimerase activity	MF	1
bark	GO:0008832	1	0.969195	0	4	dGTPase activity	MF	1
bark	GO:0008835	1	0.957862	0	5	diaminohydroxyphosphoribosylaminopyrimidine deaminase activity	MF	1
bark	GO:0008836	1	0.993035	0	1	diaminopimelate decarboxylase activity	MF	1
bark	GO:0008837	1	0.983907	0	2	diaminopimelate epimerase activity	MF	1
bark	GO:0008839	1	0.992911	0	1	4-hydroxy-tetrahydrodipicolinate reductase	MF	1
bark	GO:0008840	1	0.993035	0	1	4-hydroxy-tetrahydrodipicolinate synthase	MF	1
bark	GO:0008841	1	0.991745	0	1	dihydrofolate synthase activity	MF	1
bark	GO:0008843	1	0.991043	0	1	endochitinase activity	MF	1
bark	GO:0008853	1	0.975006	0	3	exodeoxyribonuclease III activity	MF	1
bark	GO:0008859	1	0.975808	0	3	exoribonuclease II activity	MF	1
bark	GO:0008864	1	0.983354	0	2	formyltetrahydrofolate deformylase activity	MF	1
bark	GO:0008865	1	0.837532	0	22	fructokinase activity	MF	1
bark	GO:0008878	1	0.951531	0	6	glucose-1-phosphate adenylyltransferase activity	MF	1
bark	GO:0008883	1	0.982661	0	2	glutamyl-tRNA reductase activity	MF	1
bark	GO:0008886	1	0.983304	0	2	glyceraldehyde-3-phosphate dehydrogenase (NADP+) (non-phosphorylating) activity	MF	1
bark	GO:0008889	1	0.922167	0	10	glycerophosphodiester phosphodiesterase activity	MF	1
bark	GO:0008891	1	0.99256	0	1	glycolate oxidase activity	MF	1
bark	GO:0008892	1	0.982557	0	2	guanine deaminase activity	MF	1
bark	GO:0008893	1	0.952531	0	6	guanosine-3',5'-bis(diphosphate) 3'-diphosphatase activity	MF	1
bark	GO:0008898	1	0.985663	0	2	S-adenosylmethionine-homocysteine S-methyltransferase activity	MF	1
bark	GO:0008902	1	0.991247	0	1	hydroxymethylpyrimidine kinase activity	MF	1
bark	GO:0008908	1	0.991396	0	1	isochorismatase activity	MF	1
bark	GO:0008909	1	0.984169	0	2	isochorismate synthase activity	MF	1
bark	GO:0008923	1	0.978417	0	3	lysine decarboxylase activity	MF	1
bark	GO:0008926	1	0.962022	0	5	mannitol-1-phosphate 5-dehydrogenase activity	MF	1
bark	GO:0008928	1	0.99169	0	1	mannose-1-phosphate guanylyltransferase (GDP) activity	MF	1
bark	GO:0008930	1	0.9861	0	2	methylthioadenosine nucleosidase activity	MF	1
bark	GO:0008934	1	0.867999	0	18	inositol monophosphate 1-phosphatase activity	MF	1
bark	GO:0008935	1	0.991257	0	1	1,4-dihydroxy-2-naphthoyl-CoA synthase activity	MF	1
bark	GO:0008942	1	0.992638	0	1	nitrite reductase [NAD(P)H] activity	MF	1
bark	GO:0008948	1	0.937001	0	8	oxaloacetate decarboxylase activity	MF	1
bark	GO:0008963	1	0.969839	0	4	phospho-N-acetylmuramoyl-pentapeptide-transferase activity	MF	1
bark	GO:0008964	1	0.941347	0	7	phosphoenolpyruvate carboxylase activity	MF	1
bark	GO:0008967	1	0.98349	0	2	phosphoglycolate phosphatase activity	MF	1
bark	GO:0008970	1	0.94119	0	7	phosphatidylcholine 1-acylhydrolase activity	MF	1
bark	GO:0008972	1	0.991247	0	1	phosphomethylpyrimidine kinase activity	MF	1
bark	GO:0008974	1	0.991379	0	1	phosphoribulokinase activity	MF	1
bark	GO:0008976	1	0.991004	0	1	polyphosphate kinase activity	MF	1
bark	GO:0008977	1	0.985977	0	2	prephenate dehydrogenase activity	MF	1
bark	GO:0008987	1	0.970437	0	4	quinolinate synthetase A activity	MF	1
bark	GO:0008999	1	0.984009	0	2	ribosomal-protein-alanine N-acetyltransferase activity	MF	1
bark	GO:0009000	1	0.983334	0	2	selenocysteine lyase activity	MF	1
bark	GO:0009001	1	0.969219	0	4	serine O-acetyltransferase activity	MF	1
bark	GO:0009007	1	0.992326	0	1	site-specific DNA-methyltransferase (adenine-specific) activity	MF	1
bark	GO:0009011	1	0.97505	0	3	starch synthase activity	MF	1
bark	GO:0009013	1	0.983865	0	2	succinate-semialdehyde dehydrogenase [NAD(P)+] activity	MF	1
bark	GO:0009020	1	0.991174	0	1	tRNA (guanosine-2'-O-)-methyltransferase activity	MF	1
bark	GO:0009022	1	0.991201	0	1	tRNA nucleotidyltransferase activity	MF	1
bark	GO:0009039	1	0.991558	0	1	urease activity	MF	1
bark	GO:0009041	1	0.950605	0	6	uridylate kinase activity	MF	1
bark	GO:0009044	1	0.931221	0	9	xylan 1,4-beta-xylosidase activity	MF	1
bark	GO:0009045	1	0.992909	0	1	xylose isomerase activity	MF	1
bark	GO:0009374	1	0.97732	0	3	biotin binding	MF	1
bark	GO:0009378	1	0.927122	0	9	four-way junction helicase activity	MF	1
bark	GO:0009496	1	0.95912	0	5	plastoquinol--plastocyanin reductase activity	MF	1
bark	GO:0009540	1	0.982864	0	2	zeaxanthin epoxidase [overall] activity	MF	1
bark	GO:0009673	1	0.975964	0	3	low-affinity phosphate transmembrane transporter activity	MF	1
bark	GO:0009678	1	0.968805	0	4	hydrogen-translocating pyrophosphatase activity	MF	1
bark	GO:0009702	1	0.958358	0	5	L-arabinokinase activity	MF	1
bark	GO:0009703	1	0.984071	0	2	nitrate reductase (NADH) activity	MF	1
bark	GO:0009824	1	0.984491	0	2	AMP dimethylallyltransferase activity	MF	1
bark	GO:0009881	1	0.934251	0	8	photoreceptor activity	MF	1
bark	GO:0009882	1	0.975486	0	3	blue light photoreceptor activity	MF	1
bark	GO:0009885	1	0.992597	0	1	transmembrane histidine kinase cytokinin receptor activity	MF	1
bark	GO:0009905	1	0.965696	0	4	ent-copalyl diphosphate synthase activity	MF	1
bark	GO:0009916	1	0.970395	0	4	alternative oxidase activity	MF	1
bark	GO:0009917	1	0.993035	0	1	sterol 5-alpha reductase activity	MF	1
bark	GO:0009927	1	0.940379	0	8	histidine phosphotransfer kinase activity	MF	1
bark	GO:0009931	1	0.772966	0	32	calcium-dependent protein serine/threonine kinase activity	MF	1
bark	GO:0009974	1	0.992946	0	1	zeinoxanthin epsilon hydroxylase activity	MF	1
bark	GO:0009976	1	0.992634	0	1	tocopherol cyclase activity	MF	1
bark	GO:0009977	1	0.983988	0	2	proton motive force dependent protein transmembrane transporter activity	MF	1
bark	GO:0009978	1	0.993035	0	1	allene oxide synthase activity	MF	1
bark	GO:0009982	1	0.837786	0	22	pseudouridine synthase activity	MF	1
bark	GO:0010011	1	0.992204	0	1	auxin binding	MF	1
bark	GO:0010013	1	0.982474	0	2	N-1-naphthylphthalamic acid binding	MF	1
bark	GO:0010276	1	0.99145	0	1	phytol kinase activity	MF	1
bark	GO:0010277	1	0.966688	0	4	chlorophyllide a oxygenase [overall] activity	MF	1
bark	GO:0010285	1	0.944531	0	7	L,L-diaminopimelate aminotransferase activity	MF	1
bark	GO:0010291	1	0.991392	0	1	carotene beta-ring hydroxylase activity	MF	1
bark	GO:0010293	1	0.962668	0	5	abscisic aldehyde oxidase activity	MF	1
bark	GO:0010295	1	0.923601	0	10	(+)-abscisic acid 8'-hydroxylase activity	MF	1
bark	GO:0010301	1	0.976401	0	3	xanthoxin dehydrogenase activity	MF	1
bark	GO:0010303	1	0.973807	0	3	limit dextrinase activity	MF	1
bark	GO:0010308	1	0.992462	0	1	acireductone dioxygenase (Ni2+-requiring) activity	MF	1
bark	GO:0010309	1	0.978157	0	3	acireductone dioxygenase [iron(II)-requiring] activity	MF	1
bark	GO:0010314	1	0.982157	0	2	phosphatidylinositol-5-phosphate binding	MF	1
bark	GO:0010326	1	0.98293	0	2	methionine-oxo-acid transaminase activity	MF	1
bark	GO:0010328	1	0.991174	0	1	auxin influx transmembrane transporter activity	MF	1
bark	GO:0010329	1	0.933349	0	8	auxin efflux transmembrane transporter activity	MF	1
bark	GO:0010333	1	0.790737	0	28	terpene synthase activity	MF	1
bark	GO:0010334	1	0.9826	0	2	sesquiterpene synthase activity	MF	1
bark	GO:0010347	1	0.983697	0	2	L-galactose-1-phosphate phosphatase activity	MF	1
bark	GO:0010349	1	0.984308	0	2	L-galactose dehydrogenase activity	MF	1
bark	GO:0010355	1	0.992593	0	1	homogentisate farnesyltransferase activity	MF	1
bark	GO:0010356	1	0.992593	0	1	homogentisate geranylgeranyltransferase activity	MF	1
bark	GO:0010357	1	0.992593	0	1	homogentisate solanesyltransferase activity	MF	1
bark	GO:0010427	1	0.832393	0	24	abscisic acid binding	MF	1
bark	GO:0010485	1	0.979053	0	3	H4 histone acetyltransferase activity	MF	1
bark	GO:0010486	1	0.992781	0	1	manganese:proton antiporter activity	MF	1
bark	GO:0010487	1	0.95338	0	6	thermospermine synthase activity	MF	1
bark	GO:0010488	1	0.977194	0	3	UDP-galactose:N-glycan beta-1,3-galactosyltransferase activity	MF	1
bark	GO:0010491	1	0.979242	0	3	UTP:arabinose-1-phosphate uridylyltransferase activity	MF	1
bark	GO:0010521	1	0.976684	0	3	telomerase inhibitor activity	MF	1
bark	GO:0010844	1	0.9911	0	1	recombination hotspot binding	MF	1
bark	GO:0010997	1	0.92587	0	10	anaphase-promoting complex binding	MF	1
bark	GO:0015002	1	0.986118	0	2	heme-copper terminal oxidase activity	MF	1
bark	GO:0015018	1	0.969211	0	4	galactosylgalactosylxylosylprotein 3-beta-glucuronosyltransferase activity	MF	1
bark	GO:0015019	1	0.969424	0	4	heparan-alpha-glucosaminide N-acetyltransferase activity	MF	1
bark	GO:0015020	1	0.932102	0	9	glucuronosyltransferase activity	MF	1
bark	GO:0015035	1	0.475952	0	95	protein disulfide oxidoreductase activity	MF	1
bark	GO:0015075	1	0.992961	0	1	ion transmembrane transporter activity	MF	1
bark	GO:0015079	1	0.831748	0	23	potassium ion transmembrane transporter activity	MF	1
bark	GO:0015081	1	0.984804	0	2	sodium ion transmembrane transporter activity	MF	1
bark	GO:0015086	1	0.992538	0	1	cadmium ion transmembrane transporter activity	MF	1
bark	GO:0015088	1	0.984966	0	2	copper uptake transmembrane transporter activity	MF	1
bark	GO:0015093	1	0.991216	0	1	ferrous iron transmembrane transporter activity	MF	1
bark	GO:0015095	1	0.807125	0	26	magnesium ion transmembrane transporter activity	MF	1
bark	GO:0015098	1	0.950024	0	6	molybdate ion transmembrane transporter activity	MF	1
bark	GO:0015105	1	0.991214	0	1	arsenite transmembrane transporter activity	MF	1
bark	GO:0015112	1	0.992516	0	1	nitrate transmembrane transporter activity	MF	1
bark	GO:0015120	1	0.992837	0	1	phosphoglycerate transmembrane transporter activity	MF	1
bark	GO:0015123	1	0.974454	0	3	acetate transmembrane transporter activity	MF	1
bark	GO:0015131	1	0.974482	0	3	oxaloacetate transmembrane transporter activity	MF	1
bark	GO:0015137	1	0.992759	0	1	citrate transmembrane transporter activity	MF	1
bark	GO:0015139	1	0.991943	0	1	alpha-ketoglutarate transmembrane transporter activity	MF	1
bark	GO:0015140	1	0.905642	0	12	malate transmembrane transporter activity	MF	1
bark	GO:0015141	1	0.99251	0	1	succinate transmembrane transporter activity	MF	1
bark	GO:0015168	1	0.991925	0	1	glycerol transmembrane transporter activity	MF	1
bark	GO:0015171	1	0.512743	0	82	amino acid transmembrane transporter activity	MF	1
bark	GO:0015173	1	0.977199	0	3	aromatic amino acid transmembrane transporter activity	MF	1
bark	GO:0015175	1	0.977199	0	3	neutral amino acid transmembrane transporter activity	MF	1
bark	GO:0015179	1	0.891691	0	14	L-amino acid transmembrane transporter activity	MF	1
bark	GO:0015180	1	0.991514	0	1	L-alanine transmembrane transporter activity	MF	1
bark	GO:0015181	1	0.977608	0	3	arginine transmembrane transporter activity	MF	1
bark	GO:0015184	1	0.951809	0	6	L-cystine transmembrane transporter activity	MF	1
bark	GO:0015185	1	0.976771	0	3	gamma-aminobutyric acid transmembrane transporter activity	MF	1
bark	GO:0015189	1	0.947625	0	7	L-lysine transmembrane transporter activity	MF	1
bark	GO:0015194	1	0.901068	0	13	L-serine transmembrane transporter activity	MF	1
bark	GO:0015200	1	0.991314	0	1	methylammonium transmembrane transporter activity	MF	1
bark	GO:0015203	1	0.968407	0	4	polyamine transmembrane transporter activity	MF	1
bark	GO:0015204	1	0.975212	0	3	urea transmembrane transporter activity	MF	1
bark	GO:0015205	1	0.983381	0	2	nucleobase transmembrane transporter activity	MF	1
bark	GO:0015207	1	0.985605	0	2	adenine transmembrane transporter activity	MF	1
bark	GO:0015208	1	0.985605	0	2	guanine transmembrane transporter activity	MF	1
bark	GO:0015210	1	0.985605	0	2	uracil transmembrane transporter activity	MF	1
bark	GO:0015220	1	0.993035	0	1	choline transmembrane transporter activity	MF	1
bark	GO:0015228	1	0.985636	0	2	coenzyme A transmembrane transporter activity	MF	1
bark	GO:0015232	1	0.969809	0	4	heme transporter activity	MF	1
bark	GO:0015238	1	0.566804	0	71	drug transmembrane transporter activity	MF	1
bark	GO:0015245	1	0.984404	0	2	fatty acid transporter activity	MF	1
bark	GO:0015250	1	0.802496	0	28	water channel activity	MF	1
bark	GO:0015254	1	0.802496	0	28	glycerol channel activity	MF	1
bark	GO:0015266	1	0.861564	0	19	protein channel activity	MF	1
bark	GO:0015288	1	0.971397	0	4	porin activity	MF	1
bark	GO:0015292	1	0.958867	0	5	uniporter activity	MF	1
bark	GO:0015293	1	0.983765	0	2	symporter activity	MF	1
bark	GO:0015294	1	0.985605	0	2	solute:cation symporter activity	MF	1
bark	GO:0015297	1	0.511868	0	83	antiporter activity	MF	1
bark	GO:0015369	1	0.927792	0	9	calcium:proton antiporter activity	MF	1
bark	GO:0015379	1	0.991331	0	1	potassium:chloride symporter activity	MF	1
bark	GO:0015385	1	0.928375	0	9	sodium:proton antiporter activity	MF	1
bark	GO:0015386	1	0.992461	0	1	potassium:proton antiporter activity	MF	1
bark	GO:0015410	1	0.985447	0	2	manganese-transporting ATPase activity	MF	1
bark	GO:0015416	1	0.911642	0	12	organic phosphonate transmembrane-transporting ATPase activity	MF	1
bark	GO:0015417	1	0.984211	0	2	polyamine-transporting ATPase activity	MF	1
bark	GO:0015419	1	0.991567	0	1	sulfate transmembrane-transporting ATPase activity	MF	1
bark	GO:0015439	1	0.976286	0	3	heme-transporting ATPase activity	MF	1
bark	GO:0015446	1	0.957181	0	5	arsenite-transmembrane transporting ATPase activity	MF	1
bark	GO:0015450	1	0.924561	0	10	P-P-bond-hydrolysis-driven protein transmembrane transporter activity	MF	1
bark	GO:0015485	1	0.992455	0	1	cholesterol binding	MF	1
bark	GO:0015631	1	0.961294	0	5	tubulin binding	MF	1
bark	GO:0015926	1	0.975726	0	3	glucosidase activity	MF	1
bark	GO:0015932	1	0.97602	0	3	nucleobase-containing compound transmembrane transporter activity	MF	1
bark	GO:0016002	1	0.991249	0	1	sulfite reductase activity	MF	1
bark	GO:0016004	1	0.982522	0	2	phospholipase activator activity	MF	1
bark	GO:0016034	1	0.992276	0	1	maleylacetoacetate isomerase activity	MF	1
bark	GO:0016040	1	0.952838	0	6	glutamate synthase (NADH) activity	MF	1
bark	GO:0016041	1	0.982396	0	2	glutamate synthase (ferredoxin) activity	MF	1
bark	GO:0016149	1	0.934648	0	8	translation release factor activity, codon specific	MF	1
bark	GO:0016150	1	0.992049	0	1	translation release factor activity, codon nonspecific	MF	1
bark	GO:0016151	1	0.954956	0	6	nickel cation binding	MF	1
bark	GO:0016157	1	0.882333	0	15	sucrose synthase activity	MF	1
bark	GO:0016161	1	0.930884	0	9	beta-amylase activity	MF	1
bark	GO:0016165	1	0.974698	0	3	linoleate 13S-lipoxygenase activity	MF	1
bark	GO:0016174	1	0.939192	0	8	NAD(P)H oxidase activity	MF	1
bark	GO:0016206	1	0.97872	0	3	catechol O-methyltransferase activity	MF	1
bark	GO:0016207	1	0.96129	0	5	4-coumarate-CoA ligase activity	MF	1
bark	GO:0016208	1	0.9916	0	1	AMP binding	MF	1
bark	GO:0016209	1	0.985587	0	2	antioxidant activity	MF	1
bark	GO:0016210	1	0.921958	0	10	naringenin-chalcone synthase activity	MF	1
bark	GO:0016212	1	0.974877	0	3	kynurenine-oxoglutarate transaminase activity	MF	1
bark	GO:0016247	1	0.991482	0	1	channel regulator activity	MF	1
bark	GO:0016262	1	0.991174	0	1	protein N-acetylglucosaminyltransferase activity	MF	1
bark	GO:0016277	1	0.992305	0	1	[myelin basic protein]-arginine N-methyltransferase activity	MF	1
bark	GO:0016279	1	0.90189	0	13	protein-lysine N-methyltransferase activity	MF	1
bark	GO:0016290	1	0.992	0	1	palmitoyl-CoA hydrolase activity	MF	1
bark	GO:0016295	1	0.976251	0	3	myristoyl-[acyl-carrier-protein] hydrolase activity	MF	1
bark	GO:0016296	1	0.976251	0	3	palmitoyl-[acyl-carrier-protein] hydrolase activity	MF	1
bark	GO:0016298	1	0.88062	0	17	lipase activity	MF	1
bark	GO:0016301	1	0.0227859	0	467	kinase activity	MF	1
bark	GO:0016303	1	0.98239	0	2	1-phosphatidylinositol-3-kinase activity	MF	1
bark	GO:0016307	1	0.948295	0	7	phosphatidylinositol phosphate kinase activity	MF	1
bark	GO:0016308	1	0.93758	0	8	1-phosphatidylinositol-4-phosphate 5-kinase activity	MF	1
bark	GO:0016314	1	0.969241	0	4	phosphatidylinositol-3,4,5-trisphosphate 3-phosphatase activity	MF	1
bark	GO:0016407	1	0.966898	0	4	acetyltransferase activity	MF	1
bark	GO:0016410	1	0.983934	0	2	N-acyltransferase activity	MF	1
bark	GO:0016413	1	0.680001	0	49	O-acetyltransferase activity	MF	1
bark	GO:0016415	1	0.976608	0	3	octanoyltransferase activity	MF	1
bark	GO:0016420	1	0.993035	0	1	malonyltransferase activity	MF	1
bark	GO:0016422	1	0.97589	0	3	mRNA (2'-O-methyladenosine-N6-)-methyltransferase activity	MF	1
bark	GO:0016423	1	0.991433	0	1	tRNA (guanine) methyltransferase activity	MF	1
bark	GO:0016428	1	0.973917	0	3	tRNA (cytosine-5-)-methyltransferase activity	MF	1
bark	GO:0016429	1	0.991868	0	1	tRNA (adenine-N1-)-methyltransferase activity	MF	1
bark	GO:0016435	1	0.991338	0	1	rRNA (guanine) methyltransferase activity	MF	1
bark	GO:0016462	1	0.969215	0	4	pyrophosphatase activity	MF	1
bark	GO:0016463	1	0.936405	0	8	zinc-exporting ATPase activity	MF	1
bark	GO:0016530	1	0.992301	0	1	metallochaperone activity	MF	1
bark	GO:0016531	1	0.985436	0	2	copper chaperone activity	MF	1
bark	GO:0016532	1	0.991712	0	1	superoxide dismutase copper chaperone activity	MF	1
bark	GO:0016538	1	0.893121	0	14	cyclin-dependent protein serine/threonine kinase regulator activity	MF	1
bark	GO:0016594	1	0.99117	0	1	glycine binding	MF	1
bark	GO:0016595	1	0.992597	0	1	glutamate binding	MF	1
bark	GO:0016597	1	0.632257	0	57	amino acid binding	MF	1
bark	GO:0016603	1	0.991403	0	1	glutaminyl-peptide cyclotransferase activity	MF	1
bark	GO:0016616	1	0.842052	0	21	oxidoreductase activity, acting on the CH-OH group of donors, NAD or NADP as acceptor	MF	1
bark	GO:0016618	1	0.935657	0	8	hydroxypyruvate reductase activity	MF	1
bark	GO:0016621	1	0.929924	0	9	cinnamoyl-CoA reductase activity	MF	1
bark	GO:0016624	1	0.986118	0	2	oxidoreductase activity, acting on the aldehyde or oxo group of donors, disulfide as acceptor	MF	1
bark	GO:0016628	1	0.982845	0	2	oxidoreductase activity, acting on the CH-CH group of donors, NAD or NADP as acceptor	MF	1
bark	GO:0016629	1	0.977531	0	3	12-oxophytodienoate reductase activity	MF	1
bark	GO:0016630	1	0.984491	0	2	protochlorophyllide reductase activity	MF	1
bark	GO:0016633	1	0.983967	0	2	galactonolactone dehydrogenase activity	MF	1
bark	GO:0016635	1	0.952194	0	6	oxidoreductase activity, acting on the CH-CH group of donors, quinone or related compound as acceptor	MF	1
bark	GO:0016638	1	0.991047	0	1	oxidoreductase activity, acting on the CH-NH2 group of donors	MF	1
bark	GO:0016639	1	0.965466	0	4	oxidoreductase activity, acting on the CH-NH2 group of donors, NAD or NADP as acceptor	MF	1
bark	GO:0016647	1	0.991495	0	1	oxidoreductase activity, acting on the CH-NH group of donors, oxygen as acceptor	MF	1
bark	GO:0016651	1	0.968638	0	4	oxidoreductase activity, acting on NAD(P)H	MF	1
bark	GO:0016653	1	0.992301	0	1	oxidoreductase activity, acting on NAD(P)H, heme protein as acceptor	MF	1
bark	GO:0016655	1	0.969593	0	4	oxidoreductase activity, acting on NAD(P)H, quinone or similar compound as acceptor	MF	1
bark	GO:0016656	1	0.976506	0	3	monodehydroascorbate reductase (NADH) activity	MF	1
bark	GO:0016668	1	0.99302	0	1	oxidoreductase activity, acting on a sulfur group of donors, NAD(P) as acceptor	MF	1
bark	GO:0016670	1	0.983651	0	2	oxidoreductase activity, acting on a sulfur group of donors, oxygen as acceptor	MF	1
bark	GO:0016671	1	0.704334	0	45	oxidoreductase activity, acting on a sulfur group of donors, disulfide as acceptor	MF	1
bark	GO:0016688	1	0.954009	0	6	L-ascorbate peroxidase activity	MF	1
bark	GO:0016701	1	0.978046	0	3	oxidoreductase activity, acting on single donors with incorporation of molecular oxygen	MF	1
bark	GO:0016702	1	0.713502	0	41	oxidoreductase activity, acting on single donors with incorporation of molecular oxygen, incorporation of two atoms of oxygen	MF	1
bark	GO:0016706	1	0.974996	0	3	oxidoreductase activity, acting on paired donors, with incorporation or reduction of molecular oxygen, 2-oxoglutarate as one donor, and incorporation of one atom each of oxygen into both donors	MF	1
bark	GO:0016707	1	0.939766	0	8	gibberellin 3-beta-dioxygenase activity	MF	1
bark	GO:0016708	1	0.984996	0	2	oxidoreductase activity, acting on paired donors, with incorporation or reduction of molecular oxygen, NAD(P)H as one donor, and incorporation of two atoms of oxygen into one donor	MF	1
bark	GO:0016709	1	0.47769	0	89	oxidoreductase activity, acting on paired donors, with incorporation or reduction of molecular oxygen, NAD(P)H as one donor, and incorporation of one atom of oxygen	MF	1
bark	GO:0016710	1	0.984458	0	2	trans-cinnamate 4-monooxygenase activity	MF	1
bark	GO:0016711	1	0.986104	0	2	flavonoid 3'-monooxygenase activity	MF	1
bark	GO:0016712	1	0.991231	0	1	oxidoreductase activity, acting on paired donors, with incorporation or reduction of molecular oxygen, reduced flavin or flavoprotein as one donor, and incorporation of one atom of oxygen	MF	1
bark	GO:0016717	1	0.915295	0	12	oxidoreductase activity, acting on paired donors, with oxidation of a pair of donors resulting in the reduction of molecular oxygen to two molecules of water	MF	1
bark	GO:0016719	1	0.983848	0	2	carotene 7,8-desaturase activity	MF	1
bark	GO:0016720	1	0.971218	0	4	delta12-fatty acid dehydrogenase activity	MF	1
bark	GO:0016722	1	0.679276	0	48	oxidoreductase activity, oxidizing metal ions	MF	1
bark	GO:0016731	1	0.991907	0	1	oxidoreductase activity, acting on iron-sulfur proteins as donors, NAD or NADP as acceptor	MF	1
bark	GO:0016747	1	0.498959	0	87	transferase activity, transferring acyl groups other than amino-acyl groups	MF	1
bark	GO:0016755	1	0.993035	0	1	transferase activity, transferring amino-acyl groups	MF	1
bark	GO:0016756	1	0.975396	0	3	glutathione gamma-glutamylcysteinyltransferase activity	MF	1
bark	GO:0016758	1	0.61385	0	62	transferase activity, transferring hexosyl groups	MF	1
bark	GO:0016760	1	0.690477	0	45	cellulose synthase (UDP-forming) activity	MF	1
bark	GO:0016762	1	0.782038	0	31	xyloglucan:xyloglucosyl transferase activity	MF	1
bark	GO:0016765	1	0.946525	0	7	transferase activity, transferring alkyl or aryl (other than methyl) groups	MF	1
bark	GO:0016767	1	0.952054	0	6	geranylgeranyl-diphosphate geranylgeranyltransferase activity	MF	1
bark	GO:0016768	1	0.937893	0	8	spermine synthase activity	MF	1
bark	GO:0016772	1	0.936988	0	8	transferase activity, transferring phosphorus-containing groups	MF	1
bark	GO:0016773	1	0.941338	0	8	phosphotransferase activity, alcohol group as acceptor	MF	1
bark	GO:0016776	1	0.930643	0	9	phosphotransferase activity, phosphate group as acceptor	MF	1
bark	GO:0016779	1	0.602014	0	63	nucleotidyltransferase activity	MF	1
bark	GO:0016783	1	0.967067	0	4	sulfurtransferase activity	MF	1
bark	GO:0016788	1	0.50278	0	89	hydrolase activity, acting on ester bonds	MF	1
bark	GO:0016790	1	0.984195	0	2	thiolester hydrolase activity	MF	1
bark	GO:0016791	1	0.778169	0	32	phosphatase activity	MF	1
bark	GO:0016799	1	0.881887	0	16	hydrolase activity, hydrolyzing N-glycosyl compounds	MF	1
bark	GO:0016810	1	0.937797	0	8	hydrolase activity, acting on carbon-nitrogen (but not peptide) bonds	MF	1
bark	GO:0016817	1	0.951861	0	6	hydrolase activity, acting on acid anhydrides	MF	1
bark	GO:0016818	1	0.95198	0	6	hydrolase activity, acting on acid anhydrides, in phosphorus-containing anhydrides	MF	1
bark	GO:0016820	1	0.945265	0	7	hydrolase activity, acting on acid anhydrides, catalyzing transmembrane movement of substances	MF	1
bark	GO:0016829	1	0.523572	0	81	lyase activity	MF	1
bark	GO:0016831	1	0.965963	0	4	carboxy-lyase activity	MF	1
bark	GO:0016832	1	0.968856	0	4	aldehyde-lyase activity	MF	1
bark	GO:0016833	1	0.982981	0	2	oxo-acid-lyase activity	MF	1
bark	GO:0016836	1	0.969365	0	4	hydro-lyase activity	MF	1
bark	GO:0016841	1	0.99105	0	1	ammonia-lyase activity	MF	1
bark	GO:0016844	1	0.939179	0	8	strictosidine synthase activity	MF	1
bark	GO:0016846	1	0.891084	0	15	carbon-sulfur lyase activity	MF	1
bark	GO:0016847	1	0.936766	0	8	1-aminocyclopropane-1-carboxylate synthase activity	MF	1
bark	GO:0016851	1	0.94613	0	7	magnesium chelatase activity	MF	1
bark	GO:0016852	1	0.992057	0	1	sirohydrochlorin cobaltochelatase activity	MF	1
bark	GO:0016857	1	0.963361	0	5	racemase and epimerase activity, acting on carbohydrates and derivatives	MF	1
bark	GO:0016866	1	0.915995	0	11	intramolecular transferase activity	MF	1
bark	GO:0016868	1	0.976888	0	3	intramolecular transferase activity, phosphotransferases	MF	1
bark	GO:0016871	1	0.96691	0	4	cycloartenol synthase activity	MF	1
bark	GO:0016872	1	0.992324	0	1	intramolecular lyase activity	MF	1
bark	GO:0016879	1	0.993035	0	1	ligase activity, forming carbon-nitrogen bonds	MF	1
bark	GO:0016881	1	0.977813	0	3	acid-amino acid ligase activity	MF	1
bark	GO:0016884	1	0.943304	0	7	carbon-nitrogen ligase activity, with glutamine as amido-N-donor	MF	1
bark	GO:0016891	1	0.975262	0	3	endoribonuclease activity, producing 5'-phosphomonoesters	MF	1
bark	GO:0016901	1	0.992895	0	1	oxidoreductase activity, acting on the CH-OH group of donors, quinone or similar compound as acceptor	MF	1
bark	GO:0016903	1	0.992958	0	1	oxidoreductase activity, acting on the aldehyde or oxo group of donors	MF	1
bark	GO:0016905	1	0.94488	0	7	myosin heavy chain kinase activity	MF	1
bark	GO:0016906	1	0.958552	0	5	sterol 3-beta-glucosyltransferase activity	MF	1
bark	GO:0016909	1	0.993035	0	1	SAP kinase activity	MF	1
bark	GO:0016920	1	0.983669	0	2	pyroglutamyl-peptidase activity	MF	1
bark	GO:0016929	1	0.992838	0	1	SUMO-specific protease activity	MF	1
bark	GO:0016971	1	0.98428	0	2	flavin-linked sulfhydryl oxidase activity	MF	1
bark	GO:0016972	1	0.991826	0	1	thiol oxidase activity	MF	1
bark	GO:0016984	1	0.93047	0	9	ribulose-bisphosphate carboxylase activity	MF	1
bark	GO:0016985	1	0.968355	0	4	mannan endo-1,4-beta-mannosidase activity	MF	1
bark	GO:0016987	1	0.977131	0	3	sigma factor activity	MF	1
bark	GO:0016992	1	0.985642	0	2	lipoate synthase activity	MF	1
bark	GO:0017005	1	0.991478	0	1	3'-tyrosyl-DNA phosphodiesterase activity	MF	1
bark	GO:0017017	1	0.991753	0	1	MAP kinase tyrosine/serine/threonine phosphatase activity	MF	1
bark	GO:0017025	1	0.885985	0	15	TBP-class protein binding	MF	1
bark	GO:0017040	1	0.991342	0	1	ceramidase activity	MF	1
bark	GO:0017046	1	0.97005	0	4	peptide hormone binding	MF	1
bark	GO:0017049	1	0.982815	0	2	GTP-Rho binding	MF	1
bark	GO:0017050	1	0.992109	0	1	D-erythro-sphingosine kinase activity	MF	1
bark	GO:0017057	1	0.928992	0	9	6-phosphogluconolactonase activity	MF	1
bark	GO:0017069	1	0.983172	0	2	snRNA binding	MF	1
bark	GO:0017070	1	0.937772	0	8	U6 snRNA binding	MF	1
bark	GO:0017076	1	0.991126	0	1	purine nucleotide binding	MF	1
bark	GO:0017089	1	0.929457	0	9	glycolipid transporter activity	MF	1
bark	GO:0017091	1	0.983176	0	2	AU-rich element binding	MF	1
bark	GO:0017095	1	0.976252	0	3	heparan sulfate 6-O-sulfotransferase activity	MF	1
bark	GO:0017103	1	0.979242	0	3	UTP:galactose-1-phosphate uridylyltransferase activity	MF	1
bark	GO:0017108	1	0.958869	0	5	5'-flap endonuclease activity	MF	1
bark	GO:0017110	1	0.991564	0	1	nucleoside-diphosphatase activity	MF	1
bark	GO:0017111	1	0.9928	0	1	nucleoside-triphosphatase activity	MF	1
bark	GO:0017112	1	0.98536	0	2	Rab guanyl-nucleotide exchange factor activity	MF	1
bark	GO:0017113	1	0.991741	0	1	dihydropyrimidine dehydrogenase (NADP+) activity	MF	1
bark	GO:0017128	1	0.992432	0	1	phospholipid scramblase activity	MF	1
bark	GO:0017137	1	0.79298	0	28	Rab GTPase binding	MF	1
bark	GO:0017150	1	0.970038	0	4	tRNA dihydrouridine synthase activity	MF	1
bark	GO:0017168	1	0.985678	0	2	5-oxoprolinase (ATP-hydrolyzing) activity	MF	1
bark	GO:0017176	1	0.96924	0	4	phosphatidylinositol N-acetylglucosaminyltransferase activity	MF	1
bark	GO:0018024	1	0.781824	0	31	histone-lysine N-methyltransferase activity	MF	1
bark	GO:0018454	1	0.979249	0	3	acetoacetyl-CoA reductase activity	MF	1
bark	GO:0018478	1	0.991355	0	1	malonate-semialdehyde dehydrogenase (acetylating) activity	MF	1
bark	GO:0018580	1	0.973794	0	3	nitronate monooxygenase activity	MF	1
bark	GO:0018658	1	0.976835	0	3	salicylate 1-monooxygenase activity	MF	1
bark	GO:0018666	1	0.984957	0	2	2,4-dichlorophenol 6-monooxygenase activity	MF	1
bark	GO:0018685	1	0.99269	0	1	alkane 1-monooxygenase activity	MF	1
bark	GO:0018738	1	0.992378	0	1	S-formylglutathione hydrolase activity	MF	1
bark	GO:0018763	1	0.992977	0	1	hydroxydechloroatrazine ethylaminohydrolase activity	MF	1
bark	GO:0018812	1	0.991174	0	1	3-hydroxyacyl-CoA dehydratase activity	MF	1
bark	GO:0019001	1	0.991236	0	1	guanyl nucleotide binding	MF	1
bark	GO:0019003	1	0.985871	0	2	GDP binding	MF	1
bark	GO:0019104	1	0.974856	0	3	DNA N-glycosylase activity	MF	1
bark	GO:0019135	1	0.991233	0	1	deoxyhypusine monooxygenase activity	MF	1
bark	GO:0019139	1	0.932701	0	9	cytokinin dehydrogenase activity	MF	1
bark	GO:0019140	1	0.991177	0	1	inositol 3-kinase activity	MF	1
bark	GO:0019148	1	0.991623	0	1	D-cysteine desulfhydrase activity	MF	1
bark	GO:0019153	1	0.992969	0	1	protein-disulfide reductase (glutathione) activity	MF	1
bark	GO:0019154	1	0.99256	0	1	glycolate dehydrogenase activity	MF	1
bark	GO:0019156	1	0.960574	0	5	isoamylase activity	MF	1
bark	GO:0019158	1	0.947194	0	7	mannokinase activity	MF	1
bark	GO:0019166	1	0.992172	0	1	trans-2-enoyl-CoA reductase (NADPH) activity	MF	1
bark	GO:0019172	1	0.959815	0	5	glyoxalase III activity	MF	1
bark	GO:0019177	1	0.992988	0	1	dihydroneopterin triphosphate pyrophosphohydrolase activity	MF	1
bark	GO:0019199	1	0.874675	0	16	transmembrane receptor protein kinase activity	MF	1
bark	GO:0019201	1	0.991236	0	1	nucleotide kinase activity	MF	1
bark	GO:0019203	1	0.992493	0	1	carbohydrate phosphatase activity	MF	1
bark	GO:0019205	1	0.914846	0	11	nucleobase-containing compound kinase activity	MF	1
bark	GO:0019211	1	0.99282	0	1	phosphatase activator activity	MF	1
bark	GO:0019212	1	0.99249	0	1	phosphatase inhibitor activity	MF	1
bark	GO:0019237	1	0.977317	0	3	centromeric DNA binding	MF	1
bark	GO:0019239	1	0.937326	0	8	deaminase activity	MF	1
bark	GO:0019706	1	0.78056	0	31	protein-cysteine S-palmitoyltransferase activity	MF	1
bark	GO:0019776	1	0.954943	0	6	Atg8 ligase activity	MF	1
bark	GO:0019778	1	0.992418	0	1	Atg12 activating enzyme activity	MF	1
bark	GO:0019779	1	0.992418	0	1	Atg8 activating enzyme activity	MF	1
bark	GO:0019781	1	0.977726	0	3	NEDD8 activating enzyme activity	MF	1
bark	GO:0019784	1	0.977388	0	3	NEDD8-specific protease activity	MF	1
bark	GO:0019788	1	0.96264	0	5	NEDD8 transferase activity	MF	1
bark	GO:0019789	1	0.961605	0	5	SUMO transferase activity	MF	1
bark	GO:0019808	1	0.991902	0	1	polyamine binding	MF	1
bark	GO:0019825	1	0.97027	0	4	oxygen binding	MF	1
bark	GO:0019829	1	0.946145	0	7	cation-transporting ATPase activity	MF	1
bark	GO:0019863	1	0.991025	0	1	IgE binding	MF	1
bark	GO:0019900	1	0.965061	0	5	kinase binding	MF	1
bark	GO:0019903	1	0.97755	0	3	protein phosphatase binding	MF	1
bark	GO:0019904	1	0.82634	0	24	protein domain specific binding	MF	1
bark	GO:0019905	1	0.906557	0	12	syntaxin binding	MF	1
bark	GO:0019948	1	0.975413	0	3	SUMO activating enzyme activity	MF	1
bark	GO:0019955	1	0.992597	0	1	cytokine binding	MF	1
bark	GO:0022820	1	0.991331	0	1	potassium ion symporter activity	MF	1
bark	GO:0022821	1	0.977466	0	3	potassium ion antiporter activity	MF	1
bark	GO:0022843	1	0.986036	0	2	voltage-gated cation channel activity	MF	1
bark	GO:0030145	1	0.738293	0	38	manganese ion binding	MF	1
bark	GO:0030151	1	0.948738	0	7	molybdenum ion binding	MF	1
bark	GO:0030158	1	0.898014	0	13	protein xylosyltransferase activity	MF	1
bark	GO:0030197	1	0.991759	0	1	extracellular matrix constituent, lubricant activity	MF	1
bark	GO:0030234	1	0.945459	0	7	enzyme regulator activity	MF	1
bark	GO:0030247	1	0.50659	0	87	polysaccharide binding	MF	1
bark	GO:0030267	1	0.91974	0	10	glyoxylate reductase (NADP) activity	MF	1
bark	GO:0030272	1	0.98474	0	2	5-formyltetrahydrofolate cyclo-ligase activity	MF	1
bark	GO:0030276	1	0.907341	0	12	clathrin binding	MF	1
bark	GO:0030291	1	0.973508	0	3	protein serine/threonine kinase inhibitor activity	MF	1
bark	GO:0030295	1	0.983403	0	2	protein kinase activator activity	MF	1
bark	GO:0030337	1	0.983118	0	2	DNA polymerase processivity factor activity	MF	1
bark	GO:0030366	1	0.99156	0	1	molybdopterin synthase activity	MF	1
bark	GO:0030378	1	0.985652	0	2	serine racemase activity	MF	1
bark	GO:0030385	1	0.993023	0	1	ferredoxin:thioredoxin reductase activity	MF	1
bark	GO:0030409	1	0.992577	0	1	glutamate formimidoyltransferase activity	MF	1
bark	GO:0030410	1	0.979098	0	3	nicotianamine synthase activity	MF	1
bark	GO:0030411	1	0.974836	0	3	scytalone dehydratase activity	MF	1
bark	GO:0030414	1	0.891397	0	14	peptidase inhibitor activity	MF	1
bark	GO:0030515	1	0.786275	0	30	snoRNA binding	MF	1
bark	GO:0030544	1	0.9911	0	1	Hsp70 protein binding	MF	1
bark	GO:0030552	1	0.991067	0	1	cAMP binding	MF	1
bark	GO:0030570	1	0.850068	0	20	pectate lyase activity	MF	1
bark	GO:0030586	1	0.984364	0	2	[methionine synthase] reductase activity	MF	1
bark	GO:0030599	1	0.517383	0	83	pectinesterase activity	MF	1
bark	GO:0030600	1	0.977475	0	3	feruloyl esterase activity	MF	1
bark	GO:0030604	1	0.976936	0	3	1-deoxy-D-xylulose-5-phosphate reductoisomerase activity	MF	1
bark	GO:0030619	1	0.954359	0	6	U1 snRNA binding	MF	1
bark	GO:0030620	1	0.98237	0	2	U2 snRNA binding	MF	1
bark	GO:0030621	1	0.986118	0	2	U4 snRNA binding	MF	1
bark	GO:0030623	1	0.973567	0	3	U5 snRNA binding	MF	1
bark	GO:0030626	1	0.991433	0	1	U12 snRNA binding	MF	1
bark	GO:0030627	1	0.912817	0	12	pre-mRNA 5'-splice site binding	MF	1
bark	GO:0030628	1	0.984325	0	2	pre-mRNA 3'-splice site binding	MF	1
bark	GO:0030674	1	0.954137	0	6	protein binding, bridging	MF	1
bark	GO:0030729	1	0.993035	0	1	acetoacetate-CoA ligase activity	MF	1
bark	GO:0030732	1	0.975061	0	3	methionine S-methyltransferase activity	MF	1
bark	GO:0030742	1	0.984966	0	2	GTP-dependent protein binding	MF	1
bark	GO:0030746	1	0.992286	0	1	isoflavone 4'-O-methyltransferase activity	MF	1
bark	GO:0030750	1	0.982318	0	2	putrescine N-methyltransferase activity	MF	1
bark	GO:0030751	1	0.969393	0	4	licodione 2'-O-methyltransferase activity	MF	1
bark	GO:0030755	1	0.948005	0	7	quercetin 3-O-methyltransferase activity	MF	1
bark	GO:0030775	1	0.983657	0	2	glucuronoxylan 4-O-methyltransferase activity	MF	1
bark	GO:0030785	1	0.975294	0	3	[ribulose-bisphosphate carboxylase]-lysine N-methyltransferase activity	MF	1
bark	GO:0030791	1	0.991437	0	1	arsenite methyltransferase activity	MF	1
bark	GO:0030795	1	0.967109	0	4	jasmonate O-methyltransferase activity	MF	1
bark	GO:0030899	1	0.984308	0	2	calcium-dependent ATPase activity	MF	1
bark	GO:0030942	1	0.963065	0	5	endoplasmic reticulum signal peptide binding	MF	1
bark	GO:0030946	1	0.992368	0	1	protein tyrosine phosphatase activity, metal-dependent	MF	1
bark	GO:0030955	1	0.909259	0	12	potassium ion binding	MF	1
bark	GO:0030975	1	0.991266	0	1	thiamine binding	MF	1
bark	GO:0030976	1	0.899283	0	13	thiamine pyrophosphate binding	MF	1
bark	GO:0030983	1	0.899	0	13	mismatched DNA binding	MF	1
bark	GO:0031071	1	0.974636	0	3	cysteine desulfurase activity	MF	1
bark	GO:0031072	1	0.773575	0	33	heat shock protein binding	MF	1
bark	GO:0031132	1	0.99112	0	1	serine 3-dehydrogenase activity	MF	1
bark	GO:0031176	1	0.970816	0	4	endo-1,4-beta-xylanase activity	MF	1
bark	GO:0031177	1	0.922647	0	11	phosphopantetheine binding	MF	1
bark	GO:0031369	1	0.894935	0	14	translation initiation factor binding	MF	1
bark	GO:0031418	1	0.849451	0	21	L-ascorbic acid binding	MF	1
bark	GO:0031490	1	0.993035	0	1	chromatin DNA binding	MF	1
bark	GO:0031491	1	0.975489	0	3	nucleosome binding	MF	1
bark	GO:0031492	1	0.954228	0	6	nucleosomal DNA binding	MF	1
bark	GO:0031516	1	0.992062	0	1	far-red light photoreceptor activity	MF	1
bark	GO:0031593	1	0.983593	0	2	polyubiquitin binding	MF	1
bark	GO:0031624	1	0.870234	0	17	ubiquitin conjugating enzyme binding	MF	1
bark	GO:0031625	1	0.555326	0	74	ubiquitin protein ligase binding	MF	1
bark	GO:0031683	1	0.950921	0	6	G-protein beta/gamma-subunit complex binding	MF	1
bark	GO:0032041	1	0.940694	0	8	NAD-dependent histone deacetylase activity (H3-K14 specific)	MF	1
bark	GO:0032050	1	0.961724	0	5	clathrin heavy chain binding	MF	1
bark	GO:0032137	1	0.962088	0	5	guanine/thymine mispair binding	MF	1
bark	GO:0032138	1	0.962088	0	5	single base insertion or deletion binding	MF	1
bark	GO:0032182	1	0.953497	0	6	ubiquitin-like protein binding	MF	1
bark	GO:0032266	1	0.889129	0	15	phosphatidylinositol-3-phosphate binding	MF	1
bark	GO:0032403	1	0.972267	0	4	protein complex binding	MF	1
bark	GO:0032440	1	0.328605	0	137	2-alkenal reductase [NAD(P)] activity	MF	1
bark	GO:0032441	1	0.991531	0	1	pheophorbide a oxygenase activity	MF	1
bark	GO:0032450	1	0.944246	0	7	maltose alpha-glucosidase activity	MF	1
bark	GO:0032542	1	0.985443	0	2	sulfiredoxin activity	MF	1
bark	GO:0032549	1	0.96004	0	5	ribonucleoside binding	MF	1
bark	GO:0032550	1	0.421032	0	107	purine ribonucleoside binding	MF	1
bark	GO:0032555	1	0.95236	0	6	purine ribonucleotide binding	MF	1
bark	GO:0032559	1	0.44214	0	101	adenyl ribonucleotide binding	MF	1
bark	GO:0032947	1	0.912676	0	11	protein complex scaffold	MF	1
bark	GO:0033188	1	0.973631	0	3	sphingomyelin synthase activity	MF	1
bark	GO:0033201	1	0.983534	0	2	alpha-1,4-glucan synthase activity	MF	1
bark	GO:0033204	1	0.992044	0	1	ribonuclease P RNA binding	MF	1
bark	GO:0033549	1	0.977821	0	3	MAP kinase phosphatase activity	MF	1
bark	GO:0033550	1	0.99293	0	1	MAP kinase tyrosine phosphatase activity	MF	1
bark	GO:0033592	1	0.992836	0	1	RNA strand annealing activity	MF	1
bark	GO:0033612	1	0.961633	0	5	receptor serine/threonine kinase binding	MF	1
bark	GO:0033679	1	0.984144	0	2	3'-5' DNA/RNA helicase activity	MF	1
bark	GO:0033699	1	0.992346	0	1	DNA 5'-adenosine monophosphate hydrolase activity	MF	1
bark	GO:0033721	1	0.992319	0	1	aldehyde dehydrogenase (NADP+) activity	MF	1
bark	GO:0033729	1	0.96916	0	4	anthocyanidin reductase activity	MF	1
bark	GO:0033730	1	0.985977	0	2	arogenate dehydrogenase (NADP+) activity	MF	1
bark	GO:0033741	1	0.98429	0	2	adenylyl-sulfate reductase (glutathione) activity	MF	1
bark	GO:0033743	1	0.943345	0	7	peptide-methionine (R)-S-oxide reductase activity	MF	1
bark	GO:0033746	1	0.983607	0	2	histone demethylase activity (H3-R2 specific)	MF	1
bark	GO:0033749	1	0.983607	0	2	histone demethylase activity (H4-R3 specific)	MF	1
bark	GO:0033759	1	0.992751	0	1	flavone synthase activity	MF	1
bark	GO:0033771	1	0.992219	0	1	licodione synthase activity	MF	1
bark	GO:0033788	1	0.991812	0	1	leucoanthocyanidin reductase activity	MF	1
bark	GO:0033802	1	0.969393	0	4	isoliquiritigenin 2'-O-methyltransferase activity	MF	1
bark	GO:0033808	1	0.993035	0	1	6'-deoxychalcone synthase activity	MF	1
bark	GO:0033814	1	0.992735	0	1	propanoyl-CoA C-acyltransferase activity	MF	1
bark	GO:0033817	1	0.983931	0	2	beta-ketoacyl-acyl-carrier-protein synthase II activity	MF	1
bark	GO:0033818	1	0.992038	0	1	beta-ketoacyl-acyl-carrier-protein synthase III activity	MF	1
bark	GO:0033819	1	0.984192	0	2	lipoyl(octanoyl) transferase activity	MF	1
bark	GO:0033828	1	0.991194	0	1	glucosylglycerol-phosphate synthase activity	MF	1
bark	GO:0033838	1	0.993035	0	1	flavonol-3-O-glucoside glucosyltransferase activity	MF	1
bark	GO:0033857	1	0.99117	0	1	diphosphoinositol-pentakisphosphate kinase activity	MF	1
bark	GO:0033858	1	0.991663	0	1	N-acetylgalactosamine kinase activity	MF	1
bark	GO:0033862	1	0.983404	0	2	UMP kinase activity	MF	1
bark	GO:0033883	1	0.951396	0	6	pyridoxal phosphatase activity	MF	1
bark	GO:0033897	1	0.862555	0	18	ribonuclease T2 activity	MF	1
bark	GO:0033919	1	0.99148	0	1	glucan 1,3-alpha-glucosidase activity	MF	1
bark	GO:0033925	1	0.983175	0	2	mannosyl-glycoprotein endo-beta-N-acetylglucosaminidase activity	MF	1
bark	GO:0033926	1	0.915081	0	11	glycopeptide alpha-N-acetylgalactosaminidase activity	MF	1
bark	GO:0033947	1	0.991207	0	1	mannosylglycoprotein endo-beta-mannosidase activity	MF	1
bark	GO:0033961	1	0.97052	0	4	cis-stilbene-oxide hydrolase activity	MF	1
bark	GO:0033971	1	0.969533	0	4	hydroxyisourate hydrolase activity	MF	1
bark	GO:0033987	1	0.977244	0	3	2-hydroxyisoflavanone dehydratase activity	MF	1
bark	GO:0034004	1	0.983815	0	2	germacradienol synthase activity	MF	1
bark	GO:0034008	1	0.992806	0	1	R-linalool synthase activity	MF	1
bark	GO:0034009	1	0.984375	0	2	isoprene synthase activity	MF	1
bark	GO:0034038	1	0.992349	0	1	deoxyhypusine synthase activity	MF	1
bark	GO:0034046	1	0.991426	0	1	poly(G) binding	MF	1
bark	GO:0034256	1	0.969683	0	4	chlorophyll(ide) b reductase activity	MF	1
bark	GO:0034450	1	0.962806	0	5	ubiquitin-ubiquitin ligase activity	MF	1
bark	GO:0034480	1	0.963026	0	5	phosphatidylcholine phospholipase C activity	MF	1
bark	GO:0034511	1	0.974957	0	3	U3 snoRNA binding	MF	1
bark	GO:0034513	1	0.986005	0	2	box H/ACA snoRNA binding	MF	1
bark	GO:0034618	1	0.991286	0	1	arginine binding	MF	1
bark	GO:0034722	1	0.984156	0	2	gamma-glutamyl-peptidase activity	MF	1
bark	GO:0034979	1	0.992207	0	1	NAD-dependent protein deacetylase activity	MF	1
bark	GO:0035035	1	0.983667	0	2	histone acetyltransferase binding	MF	1
bark	GO:0035064	1	0.991093	0	1	methylated histone binding	MF	1
bark	GO:0035174	1	0.977078	0	3	histone serine kinase activity	MF	1
bark	GO:0035198	1	0.992507	0	1	miRNA binding	MF	1
bark	GO:0035241	1	0.985393	0	2	protein-arginine omega-N monomethyltransferase activity	MF	1
bark	GO:0035242	1	0.939919	0	8	protein-arginine omega-N asymmetric methyltransferase activity	MF	1
bark	GO:0035250	1	0.992706	0	1	UDP-galactosyltransferase activity	MF	1
bark	GO:0035251	1	0.926896	0	10	UDP-glucosyltransferase activity	MF	1
bark	GO:0035252	1	0.99298	0	1	UDP-xylosyltransferase activity	MF	1
bark	GO:0035299	1	0.982591	0	2	inositol pentakisphosphate 2-kinase activity	MF	1
bark	GO:0035312	1	0.991941	0	1	5'-3' exodeoxyribonuclease activity	MF	1
bark	GO:0035539	1	0.992988	0	1	8-oxo-7,8-dihydrodeoxyguanosine triphosphate pyrophosphatase activity	MF	1
bark	GO:0035560	1	0.985699	0	2	pheophoridase activity	MF	1
bark	GO:0035596	1	0.991161	0	1	methylthiotransferase activity	MF	1
bark	GO:0035598	1	0.992558	0	1	N6-threonylcarbomyladenosine methylthiotransferase activity	MF	1
bark	GO:0035614	1	0.968248	0	4	snRNA stem-loop binding	MF	1
bark	GO:0035671	1	0.976745	0	3	enone reductase activity	MF	1
bark	GO:0035798	1	0.985432	0	2	2-alkenal reductase (NADP+) activity	MF	1
bark	GO:0035885	1	0.991043	0	1	exochitinase activity	MF	1
bark	GO:0036002	1	0.991598	0	1	pre-mRNA binding	MF	1
bark	GO:0036310	1	0.992145	0	1	annealing helicase activity	MF	1
bark	GO:0036381	1	0.991558	0	1	pyridoxal 5'-phosphate synthase (glutamine hydrolysing) activity	MF	1
bark	GO:0036402	1	0.944544	0	7	proteasome-activating ATPase activity	MF	1
bark	GO:0036422	1	0.98324	0	2	heptaprenyl diphosphate synthase activity	MF	1
bark	GO:0036455	1	0.970146	0	4	iron-sulfur transferase activity	MF	1
bark	GO:0036459	1	0.590569	0	65	ubiquitinyl hydrolase activity	MF	1
bark	GO:0038079	1	0.993035	0	1	MAP kinase activity involved in osmosensory signaling pathway	MF	1
bark	GO:0038199	1	0.959572	0	5	ethylene receptor activity	MF	1
bark	GO:0042030	1	0.9911	0	1	ATPase inhibitor activity	MF	1
bark	GO:0042132	1	0.944441	0	7	fructose 1,6-bisphosphate 1-phosphatase activity	MF	1
bark	GO:0042134	1	0.98497	0	2	rRNA primary transcript binding	MF	1
bark	GO:0042162	1	0.976217	0	3	telomeric DNA binding	MF	1
bark	GO:0042171	1	0.99143	0	1	lysophosphatidic acid acyltransferase activity	MF	1
bark	GO:0042277	1	0.953693	0	6	peptide binding	MF	1
bark	GO:0042281	1	0.983643	0	2	dolichyl pyrophosphate Man9GlcNAc2 alpha-1,3-glucosyltransferase activity	MF	1
bark	GO:0042284	1	0.978201	0	3	sphingolipid delta-4 desaturase activity	MF	1
bark	GO:0042285	1	0.961074	0	5	xylosyltransferase activity	MF	1
bark	GO:0042286	1	0.977046	0	3	glutamate-1-semialdehyde 2,1-aminomutase activity	MF	1
bark	GO:0042292	1	0.991552	0	1	URM1 activating enzyme activity	MF	1
bark	GO:0042299	1	0.993035	0	1	lupeol synthase activity	MF	1
bark	GO:0042300	1	0.952918	0	6	beta-amyrin synthase activity	MF	1
bark	GO:0042302	1	0.919089	0	11	structural constituent of cuticle	MF	1
bark	GO:0042349	1	0.928132	0	9	guiding stereospecific synthesis activity	MF	1
bark	GO:0042393	1	0.765433	0	34	histone binding	MF	1
bark	GO:0042409	1	0.984459	0	2	caffeoyl-CoA O-methyltransferase activity	MF	1
bark	GO:0042500	1	0.944498	0	7	aspartic endopeptidase activity, intramembrane cleaving	MF	1
bark	GO:0042578	1	0.944282	0	7	phosphoric ester hydrolase activity	MF	1
bark	GO:0042586	1	0.98448	0	2	peptide deformylase activity	MF	1
bark	GO:0042602	1	0.993035	0	1	riboflavin reductase (NADPH) activity	MF	1
bark	GO:0042623	1	0.993035	0	1	ATPase activity, coupled	MF	1
bark	GO:0042624	1	0.982181	0	2	ATPase activity, uncoupled	MF	1
bark	GO:0042626	1	0.323191	0	139	ATPase activity, coupled to transmembrane movement of substances	MF	1
bark	GO:0042736	1	0.985129	0	2	NADH kinase activity	MF	1
bark	GO:0042781	1	0.992581	0	1	3'-tRNA processing endoribonuclease activity	MF	1
bark	GO:0042800	1	0.993035	0	1	histone methyltransferase activity (H3-K4 specific)	MF	1
bark	GO:0042803	1	0.637962	0	57	protein homodimerization activity	MF	1
bark	GO:0042826	1	0.991445	0	1	histone deacetylase binding	MF	1
bark	GO:0042903	1	0.992624	0	1	tubulin deacetylase activity	MF	1
bark	GO:0042973	1	0.851923	0	21	glucan endo-1,3-beta-D-glucosidase activity	MF	1
bark	GO:0043014	1	0.992624	0	1	alpha-tubulin binding	MF	1
bark	GO:0043021	1	0.976232	0	3	ribonucleoprotein complex binding	MF	1
bark	GO:0043023	1	0.909937	0	12	ribosomal large subunit binding	MF	1
bark	GO:0043024	1	0.991098	0	1	ribosomal small subunit binding	MF	1
bark	GO:0043047	1	0.976645	0	3	single-stranded telomeric DNA binding	MF	1
bark	GO:0043130	1	0.8148	0	26	ubiquitin binding	MF	1
bark	GO:0043138	1	0.993029	0	1	3'-5' DNA helicase activity	MF	1
bark	GO:0043139	1	0.984546	0	2	5'-3' DNA helicase activity	MF	1
bark	GO:0043140	1	0.918781	0	10	ATP-dependent 3'-5' DNA helicase activity	MF	1
bark	GO:0043141	1	0.971559	0	4	ATP-dependent 5'-3' DNA helicase activity	MF	1
bark	GO:0043142	1	0.992576	0	1	single-stranded DNA-dependent ATPase activity	MF	1
bark	GO:0043167	1	0.730262	0	39	ion binding	MF	1
bark	GO:0043168	1	0.415103	0	109	anion binding	MF	1
bark	GO:0043273	1	0.991564	0	1	CTPase activity	MF	1
bark	GO:0043295	1	0.984324	0	2	glutathione binding	MF	1
bark	GO:0043399	1	0.992676	0	1	tRNA A64-2'-O-ribosylphosphate transferase activity	MF	1
bark	GO:0043424	1	0.90118	0	13	protein histidine kinase binding	MF	1
bark	GO:0043495	1	0.992049	0	1	protein anchor	MF	1
bark	GO:0043546	1	0.992974	0	1	molybdopterin cofactor binding	MF	1
bark	GO:0043565	1	0.0420084	0	400	sequence-specific DNA binding	MF	1
bark	GO:0043621	1	0.925846	0	9	protein self-association	MF	1
bark	GO:0043682	1	0.983593	0	2	copper-transporting ATPase activity	MF	1
bark	GO:0043715	1	0.982686	0	2	2,3-diketo-5-methylthiopentyl-1-phosphate enolase activity	MF	1
bark	GO:0043716	1	0.982686	0	2	2-hydroxy-3-keto-5-methylthiopentenyl-1-phosphate phosphatase activity	MF	1
bark	GO:0043754	1	0.992152	0	1	dihydrolipoyllysine-residue (2-methylpropanoyl)transferase activity	MF	1
bark	GO:0043864	1	0.991415	0	1	indoleacetamide hydrolase activity	MF	1
bark	GO:0043874	1	0.974141	0	3	acireductone synthase activity	MF	1
bark	GO:0043916	1	0.993023	0	1	DNA-7-methylguanine glycosylase activity	MF	1
bark	GO:0044183	1	0.97752	0	3	protein binding involved in protein folding	MF	1
bark	GO:0044212	1	0.681194	0	49	transcription regulatory region DNA binding	MF	1
bark	GO:0044318	1	0.99223	0	1	L-aspartate:fumarate oxidoreductase activity	MF	1
bark	GO:0044715	1	0.99129	0	1	8-oxo-dGDP phosphatase activity	MF	1
bark	GO:0044769	1	0.977513	0	3	ATPase activity, coupled to transmembrane movement of ions, rotational mechanism	MF	1
bark	GO:0044877	1	0.991632	0	1	macromolecular complex binding	MF	1
bark	GO:0045127	1	0.992105	0	1	N-acetylglucosamine kinase activity	MF	1
bark	GO:0045131	1	0.991183	0	1	pre-mRNA branch point binding	MF	1
bark	GO:0045134	1	0.9929	0	1	uridine-diphosphatase activity	MF	1
bark	GO:0045140	1	0.975312	0	3	inositol phosphoceramide synthase activity	MF	1
bark	GO:0045145	1	0.992459	0	1	single-stranded DNA 5'-3' exodeoxyribonuclease activity	MF	1
bark	GO:0045153	1	0.992273	0	1	electron transporter, transferring electrons within CoQH2-cytochrome c reductase complex activity	MF	1
bark	GO:0045156	1	0.977167	0	3	electron transporter, transferring electrons within the cyclic electron transport pathway of photosynthesis activity	MF	1
bark	GO:0045158	1	0.943721	0	7	electron transporter, transferring electrons within cytochrome b6/f complex of photosystem II activity	MF	1
bark	GO:0045174	1	0.991305	0	1	glutathione dehydrogenase (ascorbate) activity	MF	1
bark	GO:0045182	1	0.991065	0	1	translation regulator activity	MF	1
bark	GO:0045300	1	0.977056	0	3	acyl-[acyl-carrier-protein] desaturase activity	MF	1
bark	GO:0045330	1	0.608246	0	62	aspartyl esterase activity	MF	1
bark	GO:0045430	1	0.963872	0	5	chalcone isomerase activity	MF	1
bark	GO:0045431	1	0.916861	0	11	flavonol synthase activity	MF	1
bark	GO:0045437	1	0.99143	0	1	uridine nucleosidase activity	MF	1
bark	GO:0045544	1	0.984428	0	2	gibberellin 20-oxidase activity	MF	1
bark	GO:0045548	1	0.953626	0	6	phenylalanine ammonia-lyase activity	MF	1
[truncated: 16,596 more rows]
