# Supplementary material for: Identification of potential genes involved in triterpenoid saponins biosynthesis in Gleditsia sinensis by transcriptome and metabolome analyses
Source: J Nat Med. 2018 Dec 13;73(2):369–80. doi: 10.1007/s11418-018-1270-2 (PMC6373339; doi:10.1007/s11418-018-1270-2)
Supplement: Supplementary file 4 — Supplementary material 4 (XLSX 59 KB) [file 11418_2018_1270_MOESM4_ESM.xlsx]

## Sheet: UGTs
contig	Description	Enzyme.Codes	log2(CPM) young_leaf	log2(CPM) leaf	log2(CPM) branch	log2(CPM) wood	log2(CPM) bark	log2(CPM) bud	log2(CPM) flower	log2(CPM) stalk	log2(CPM) fruit
TRINITY_DN103516_c0_g1_i1	hydroquinone glucosyltransferase-like		2.73758	-3.59703	-1.30252	-3.59703	-0.24843	1.60541	4.52642	5.23106	-0.913835
TRINITY_DN12351_c0_g1_i1	hydroquinone glucosyltransferase-like		2.73758	0.348563	5.0017	-3.59703	5.76457	1.77097	4.1237	1.60467	6.39032
TRINITY_DN15468_c0_g2_i1	hydroquinone glucosyltransferase-like		-3.59703	0.74	2.47765	2.72085	2.86686	3.16401	2.95177	4.23424	2.32542
TRINITY_DN17485_c0_g1_i1	UDP-glycosyltransferase 92A1		5.66055	6.46904	5.90199	6.16374	5.60495	4.21597	4.81499	5.83172	5.4197
TRINITY_DN19677_c0_g1_i1	7-deoxyloganetic acid glucosyltransferase-like		4.36283	3.99621	5.5999	2.1449	5.49995	4.47793	6.66718	5.31685	4.26326
TRINITY_DN20826_c0_g1_i1	UDP-glycosyltransferase 79B6-like	EC:2.4.1.115;	0.628902	-1.06033	-3.59703	1.17161	-3.59703	6.19667	3.94404	-3.59703	-3.59703
TRINITY_DN22535_c0_g1_i1	UDP-glycosyltransferase 708D1-like		2.35968	2.39015	6.27705	-3.59703	5.65906	6.94659	2.61097	6.16689	6.31455
TRINITY_DN23152_c0_g1_i1	UDP-glycosyltransferase 73C2-like		8.21185	9.29178	-3.59703	-0.677758	0.678959	3.33246	5.83883	3.72596	1.68687
TRINITY_DN23533_c0_g1_i1	anthocyanidin 3-O-glucoside 2 -O-glucosyltransferase-like	EC:2.4.1.239;	-3.59703	-1.06033	-3.59703	-0.677758	-3.59703	5.67654	1.3973	-3.59703	-3.59703
TRINITY_DN23570_c0_g1_i1	UDP-glycosyltransferase 86A1-like		6.73903	6.56166	3.18553	4.01165	-1.11333	6.22392	6.35277	4.93387	6.53972
TRINITY_DN23570_c0_g2_i1	UDP-glycosyltransferase 86A2		-2.32381	1.73859	-3.24833	0.480763	-3.59703	2.08212	-3.59703	2.8227	3.32921
TRINITY_DN24307_c0_g2_i1	7-deoxyloganetic acid glucosyltransferase-like		-3.59703	-3.59703	5.04466	4.61441	5.43625	3.07875	2.25311	4.50877	6.61504
TRINITY_DN26204_c0_g1_i1	UDP-glycosyltransferase 74B1-like		2.27495	2.27657	2.63586	3.03915	2.43212	1.91948	2.95177	3.10932	1.3907
TRINITY_DN28832_c0_g2_i1	UDP-glucosyltransferase family		-3.59703	-1.06033	1.01386	1.73882	1.80691	-1.1435	0.141716	-1.28148	9.49322
TRINITY_DN29307_c0_g1_i1	UDP-glycosyltransferase 92A1-like		-1.15658	-3.59703	-1.30252	-3.59703	-3.59703	3.93107	2.74769	0.0960516	4.18248
TRINITY_DN29805_c0_g1_i1	hydroquinone glucosyltransferase-like		4.04874	0.74	2.29992	-0.677758	1.80691	5.95992	9.19575	6.74041	2.40894
TRINITY_DN31019_c0_g1_i3	UDP-glycosyltransferase 74F2-like	EC:2.4.1.121;	2.6444	2.9719	1.54271	-3.59703	3.23928	2.19601	1.94623	3.97699	2.58196
TRINITY_DN31755_c0_g1_i1	anthocyanidin 3-O-glucosyltransferase 7-like		4.36283	1.51643	-3.59703	-3.59703	-3.59703	3.66259	2.85333	1.60467	2.91677
TRINITY_DN31755_c0_g3_i1	anthocyanidin 3-O-glucosyltransferase 7-like		6.09058	5.95412	-3.59703	-3.59703	-3.59703	2.2907	1.86974	3.26543	1.68687
TRINITY_DN32077_c0_g1_i1	UDP-glycosyltransferase 89A2-like		5.19678	4.93747	3.73515	1.9561	3.51982	4.74008	4.81499	5.6069	5.37885
TRINITY_DN32201_c0_g1_i3	UDP-glycosyltransferase 76C2-like		3.68823	3.63064	2.84474	5.16541	3.36897	3.27846	3.13053	4.07452	3.37708
TRINITY_DN32770_c0_g2_i2	anthocyanidin 3-O-glucosyltransferase 5-like		-3.59703	-3.59703	3.82365	-3.59703	2.88921	3.56944	4.03397	-3.59703	1.27703
TRINITY_DN33077_c0_g1_i1	anthocyanidin 3-O-glucosyltransferase 7-like		4.64191	3.72026	-3.59703	-3.59703	-1.11333	3.48327	3.13053	2.22803	3.99247
TRINITY_DN34583_c1_g1_i1	scopoletin glucosyltransferase-like		3.72861	5.32797	1.01386	3.82655	1.80691	5.73784	5.88938	4.96867	6.35652
TRINITY_DN34775_c0_g1_i1	7-deoxyloganetin glucosyltransferase-like		6.46391	7.79918	2.39152	4.07895	1.9555	3.74453	5.77303	3.95728	3.58891
TRINITY_DN35140_c0_g1_i1	UDP-glycosyltransferase 79B30-like		-3.59703	2.01845	2.47765	3.21802	3.65638	2.4939	3.62405	2.99499	5.5496
TRINITY_DN35180_c0_g2_i1	UDP-glycosyltransferase 76F1-like		3.34543	3.00366	3.732	4.61314	3.0097	4.91642	4.76198	5.05651	4.14228
TRINITY_DN35225_c0_g1_i1	Zeatin O-glucosyltransferase		-0.29599	2.15328	-0.4576	-3.59703	0.288533	3.53024	7.75104	3.82967	-2.1077
TRINITY_DN35225_c0_g2_i1	Zeatin O-glucosyltransferase		2.03842	3.13981	-1.30252	-0.677758	1.80691	8.24556	9.87892	5.50615	4.25199
TRINITY_DN35629_c0_g1_i2	UDP-glycosyltransferase 90A1-like		3.81442	4.60503	3.61031	1.7505	3.52554	5.49646	7.51583	1.03223	5.23965
TRINITY_DN35884_c0_g1_i1	abscisate beta-glucosyltransferase-like		5.18231	3.99621	6.22819	2.72085	2.622	1.91948	5.55549	5.91268	1.68687
TRINITY_DN36142_c0_g1_i1	flavonoid 3-O-glucosyltransferase-like		1.18793	1.30097	-3.59703	1.48291	-0.24843	9.01918	6.9787	-1.28148	-3.59703
TRINITY_DN37310_c0_g1_i1	hydroquinone glucosyltransferase-like		-3.59703	-3.59703	1.01386	-3.59703	0.288533	2.90363	-0.754072	2.50364	4.08426
TRINITY_DN37310_c1_g1_i2	isoflavone 7-O-glucosyltransferase 1-like		1.40283	0.74	-3.59703	-3.59703	-3.59703	2.97326	2.74769	0.48293	1.88483
TRINITY_DN37883_c0_g1_i2	7-deoxyloganetic acid glucosyltransferase-like		8.45389	9.01796	4.50317	-3.59703	5.66014	4.12711	5.35423	6.27918	9.64224
TRINITY_DN38402_c0_g1_i2	UDP-rhamnose:rhamnosyltransferase 1		1.40283	0.344059	1.41406	0.223586	-0.24843	0.254238	-3.59703	3.53461	7.78672
TRINITY_DN38740_c0_g1_i2	UDP-glycosyltransferase 71K2-like		1.71088	3.75248	2.5668	4.32684	2.15435	4.39714	3.65535	3.95239	3.98962
TRINITY_DN39421_c0_g1_i1	7-deoxyloganetin glucosyltransferase-like		0.935327	3.32261	3.54877	5.927	3.56679	5.34997	6.06459	3.79592	5.21445
TRINITY_DN39727_c0_g1_i1	UDP-glycosyltransferase 87A1-like isoform X1		4.74395	5.89761	3.23928	4.61441	2.53018	4.06468	4.08084	4.73932	6.09168
TRINITY_DN39727_c0_g2_i1	UDP-glycosyltransferase 87A1-like isoform X2	EC:2.4.1.210; EC:2.4.1.121;	6.96002	7.6245	4.86457	5.16541	4.89192	5.63418	7.26856	5.91268	6.41578
TRINITY_DN40602_c0_g4_i16	sterol 3-beta-glucosyltransferase UGT80A2-like		3.98349	3.9226	4.65875	4.12454	4.58476	3.93107	1.65277	3.86265	4.55673
TRINITY_DN40918_c0_g1_i2	hydroquinone glucosyltransferase-like		7.58057	8.02209	5.6709	4.43428	6.23213	2.67783	5.5299	6.43907	5.36782
TRINITY_DN40918_c0_g2_i2	hydroquinone glucosyltransferase-like		4.84366	3.13981	3.83675	4.5821	2.70832	2.5451	6.99114	6.29279	2.4879
TRINITY_DN41226_c0_g1_i1	UDP-glucose flavonoid 3-O-glucosyltransferase 7-like		-0.29599	-3.59703	-3.59703	-3.59703	-1.11333	0.644066	-3.59703	0.0960516	5.99487
TRINITY_DN41226_c3_g1_i1	UDP-glycosyltransferase 74G1-like		4.66291	4.258	1.2278	-3.59703	-1.11333	0.254238	4.16533	3.21525	-0.913835
TRINITY_DN41226_c3_g2_i8	UDP-glucosyltransferase family		-3.59703	-3.59703	-3.59703	-3.59703	-3.59703	-3.59703	-3.59703	-3.59703	7.31686
TRINITY_DN41226_c3_g3_i1	UDP-glucosyltransferase family		-3.59703	-3.59703	-3.59703	-0.677758	-3.59703	-3.59703	-3.59703	-3.59703	7.7355
TRINITY_DN41633_c0_g1_i2	UDP-glycosyltransferase 79B30-like	EC:2.4.1.218;	6.71209	7.10981	4.15903	0.604314	5.13275	4.54807	4.97943	5.29793	5.41834
TRINITY_DN42114_c0_g1_i1	cinnamate beta-D-glucosyltransferase-like		4.45526	3.1808	-3.59703	-3.59703	-1.87603	4.96166	5.89372	1.43963	3.40827
TRINITY_DN42235_c0_g1_i1	UDP-glycosyltransferase 91A1-like	EC:2.4.1.111;	3.26258	1.04758	-3.59703	-3.59703	1.23888	6.64902	8.63331	0.0960516	0.78726
TRINITY_DN42235_c1_g1_i1	UDP-glycosyltransferase 91A1-like	EC:2.4.1.111;	4.87044	4.31607	1.18543	1.47167	1.93416	5.25461	5.8854	3.15795	2.99751
TRINITY_DN42366_c0_g1_i2	UDP-glucose iridoid glucosyltransferase-like		4.78282	5.29918	2.96889	1.48291	3.20049	2.39587	4.08084	2.50364	3.07857
TRINITY_DN42431_c0_g1_i1	hydroquinone glucosyltransferase		10.8586	11.026	8.66238	8.2525	8.95699	10.0232	10.6474	9.07206	9.36835
TRINITY_DN42431_c0_g2_i3	hydroquinone glucosyltransferase		5.79841	4.39276	5.45943	6.6666	5.04657	-3.59703	2.63369	5.89939	3.45579
TRINITY_DN42471_c0_g1_i1	UDP-rhamnose:rhamnosyltransferase 1		2.75802	4.19562	3.54877	-3.59703	-3.59703	4.30346	3.37577	3.51524	3.39604
TRINITY_DN42580_c0_g1_i3	scopoletin glucosyltransferase-like		4.64191	4.95604	3.90951	4.67694	3.31387	2.17961	2.17212	4.72145	1.68687
TRINITY_DN42580_c0_g2_i1	scopoletin glucosyltransferase-like		3.63483	2.72235	-3.59703	-3.59703	-3.59703	3.70414	1.08664	4.03485	2.46545
TRINITY_DN42708_c1_g1_i9	UDP-glycosyltransferase 91A1-like	EC:2.4.1.111;	3.56428	3.43276	2.96889	2.1449	2.27467	2.58923	3.45913	3.39641	4.51841
TRINITY_DN42894_c1_g2_i6	UDP-glycosyltransferase 83A1-like		5.99307	7.02138	-0.132609	1.16115	0.79397	0.633782	1.06921	-1.40163	-0.491026
TRINITY_DN43167_c0_g1_i2	7-deoxyloganetin glucosyltransferase-like	EC:2.4.1.91;	0.500445	6.24504	0.612294	-3.59703	1.80377	3.50507	2.31803	3.39596	0.493257
TRINITY_DN43176_c0_g2_i1	UDP-glucose flavonoid 3-O-glucosyltransferase 7-like		2.38011	-3.59703	1.57901	-3.59703	-0.473242	2.68615	0.225959	1.40781	10.2496
TRINITY_DN43189_c0_g2_i1	UDP-glucosyl transferase isoform 1		6.23775	5.51489	6.05691	6.05022	5.4878	6.57256	5.44152	6.5959	7.85281
TRINITY_DN43266_c0_g4_i20	sterol 3-beta-glucosyltransferase UGT80B1-like	EC:2.4.1.173;	-3.59703	-3.59703	-3.59703	-3.59703	-3.59703	0.681161	-3.59703	-3.59703	6.34058
TRINITY_DN43393_c0_g1_i5	crocetin chloroplastic-like		2.42307	3.25824	1.34425	-3.59703	2.90392	-3.59703	1.06569	3.66931	7.19414
TRINITY_DN43400_c0_g1_i3	UDP-glycosyltransferase 73C6-like		8.08742	8.23023	3.42416	3.63322	3.90144	5.3351	7.52401	5.43196	5.8434
TRINITY_DN43410_c0_g1_i1	cinnamate beta-D-glucosyltransferase-like		7.45745	9.11592	4.91468	6.82954	4.46935	4.20037	6.69594	5.06843	3.07628
TRINITY_DN43515_c0_g1_i1	UDP-glycosyltransferase 79B30-like		3.61428	4.57724	1.77679	-3.59703	2.33017	5.55372	5.83135	3.80816	6.29325
TRINITY_DN43583_c0_g3_i4	UDP-glycosyltransferase 88A1-like		2.56989	-0.190326	-0.4576	-3.59703	0.112301	6.16421	5.16795	3.24856	6.74805
TRINITY_DN43651_c1_g2_i2	7-deoxyloganetin glucosyltransferase		6.55611	8.55128	2.13585	3.40769	-3.59703	8.77725	7.62919	1.87802	4.21255
TRINITY_DN43724_c1_g1_i2	7-deoxyloganetin glucosyltransferase-like	EC:2.4.1.85;	6.59502	4.97291	-0.685757	-3.59703	-3.59703	4.94148	4.61471	1.4793	2.60482
TRINITY_DN43874_c0_g1_i1	anthocyanidin 3-O-glucosyltransferase 2-like		7.01411	7.99144	1.98404	1.9561	3.47127	0.950655	0.141716	1.03917	-1.39064
TRINITY_DN56725_c0_g1_i1	UDP-glycosyltransferase 83A1-like	EC:2.4.1.120; EC:2.4.1.121;	3.80614	3.58366	2.84474	0.223586	3.25887	4.57071	5.49147	4.46649	3.39768
TRINITY_DN59131_c0_g1_i1	Anthocyanidin 5,3-O-glucosyltransferase		6.96002	6.92516	3.1891	4.64602	2.2134	7.25646	7.64469	7.54792	2.88794
TRINITY_DN71581_c0_g1_i1	hydroquinone glucosyltransferase-like		-0.29599	-1.06033	1.86124	1.48291	0.288533	-1.1435	1.86974	2.87082	-3.59703
TRINITY_DN89449_c0_g1_i1	UDP-glycosyltransferase 73C3-like		2.03842	0.74	2.20212	2.31183	0.678959	3.03969	6.29769	2.32587	4.21766
TRINITY_DN92199_c0_g1_i1	UDP-glycosyltransferase 83A1-like	EC:2.4.1.120; EC:2.4.1.121;	-3.59703	-3.59703	-0.4576	-3.59703	-3.59703	-1.1435	4.42726	-1.28148	-3.59703
TRINITY_DN922_c0_g1_i1	7-deoxyloganetin glucosyltransferase-like		2.16153	3.76306	2.20212	0.774105	2.53018	4.29967	4.58894	2.80448	3.99247

## Sheet: P450s
contig	Description	Enzyme.Codes	log2(CPM) young_leaf	log2(CPM) leaf	log2(CPM) branch	log2(CPM) wood	log2(CPM) bark	log2(CPM) bud	log2(CPM) flower	log2(CPM) stalk	log2(CPM) fruit
TRINITY_DN103207_c0_g1_i1	allene oxide synthase-like		-3.59703	-0.190326	-3.59703	-3.59703	-1.11333	1.20337	1.86974	2.00987	-2.1077
TRINITY_DN103308_c0_g2_i1	cytochrome P450 94B3-like		-3.59703	-3.59703	0.76259	1.17161	0.288533	5.7177	0.690198	3.10932	-0.913835
TRINITY_DN10920_c0_g1_i1	sterol 14-demethylase	EC:1.14.13.70; EC:1.14.13;	5.78066	6.19979	6.77485	5.62789	6.59808	7.16643	9.12763	6.85955	8.06242
TRINITY_DN1120_c0_g1_i1	cytochrome P450 93A3-like	EC:1.14.13;	2.47812	5.45088	-3.59703	-3.59703	-3.59703	0.254238	0.141716	-1.28148	0.78726
TRINITY_DN16663_c0_g1_i1	cytochrome P450 CYP736A12-like	EC:1.14.13; EC:1.14.13.88;	2.27495	1.30097	-3.59703	-3.59703	-3.59703	-0.281591	-3.59703	1.75274	2.14228
TRINITY_DN17068_c0_g1_i1	cytochrome P450 734A1-like		1.40283	0.348563	2.20212	2.1449	2.09021	3.33246	2.0583	2.87082	1.1203
TRINITY_DN17949_c0_g1_i1	Allene oxide synthase	EC:4.2.1.92;	6.39029	6.03493	6.89318	3.93287	4.77678	5.9252	7.53782	7.62201	6.09168
TRINITY_DN19807_c0_g1_i1	cytochrome P450 71D9-like	EC:1.14.13;	3.7679	6.82569	6.50656	6.43837	6.48317	3.34354	3.44906	5.6069	3.50294
TRINITY_DN19807_c0_g2_i1	cytochrome P450 71D9-like	EC:1.14.13;	-3.59703	5.10322	1.51038	3.60584	2.58049	1.15385	1.00096	-3.59703	1.27614
TRINITY_DN19930_c0_g1_i1	cytochrome P450 CYP72A219-like	EC:1.3.3.6;	-1.15658	-3.59703	-3.59703	-3.59703	1.23888	-3.59703	-3.59703	-1.28148	1.1203
TRINITY_DN19930_c0_g2_i1	cytochrome P450 CYP72A219-like	EC:1.3.3.6;	-3.59703	-3.59703	1.57901	-3.59703	1.64124	-3.59703	-3.59703	0.0960516	2.88794
TRINITY_DN20012_c0_g1_i1	flavonoid 3 -hydroxylase	EC:1.14.13; EC:1.14.13.21;	1.40283	2.77182	3.50842	0.223586	3.61228	1.20337	5.07732	-0.43419	-0.556076
TRINITY_DN21794_c0_g1_i1	cytochrome P450 71A1-like	EC:1.14.13;	6.89052	5.78789	6.92802	7.39916	6.27646	7.87225	8.21714	7.94623	5.78667
TRINITY_DN21865_c0_g1_i1	Cytokinin hydroxylase	EC:1.3.3.9;	-0.29599	-3.59703	1.72702	3.77031	-1.11333	2.83047	3.9911	0.48293	3.35619
TRINITY_DN22693_c0_g1_i2	cytochrome P450 71A1-like		3.81592	5.34216	3.55075	4.08957	3.66806	5.38245	6.9991	4.65317	3.46421
TRINITY_DN22693_c0_g2_i1	cytochrome P450 71A1-like		-0.475195	-3.59703	1.97814	1.0894	0.583515	-1.92166	2.79936	2.63999	2.07585
TRINITY_DN24657_c0_g1_i1	cytochrome P450 71A1-like	EC:1.14.13;	-3.59703	-3.59703	2.77842	1.48291	-0.24843	-1.1435	1.08664	1.60467	2.66823
TRINITY_DN25834_c0_g1_i1	cytochrome P450 82C4-like	EC:1.14.13;	4.20003	6.13609	0.071729	1.48291	-1.11333	3.10319	3.73878	4.15659	3.15314
TRINITY_DN26601_c0_g1_i2	cytochrome P450 CYP82D47-like		3.82228	2.21747	3.87533	4.76938	3.76752	1.12232	-3.59703	3.10822	0.398342
TRINITY_DN26821_c0_g1_i1	3-epi-6-deoxocathasterone 23-monooxygenase		2.03842	-1.06033	-3.59703	-0.677758	0.288533	3.57572	-0.754072	-3.59703	-3.59703
TRINITY_DN27395_c0_g1_i1	cytochrome P450 family 71		-1.15658	2.27657	3.08319	-3.59703	3.42103	-3.59703	0.690198	-3.59703	-2.1077
TRINITY_DN27651_c0_g2_i3	3-epi-6-deoxocathasterone 23-monooxygenase	EC:1.14.13;	1.90381	-1.06033	2.96889	4.16872	1.45404	5.09274	4.28345	1.75274	1.87488
TRINITY_DN27725_c0_g2_i1	cytochrome P450 86B1		4.74395	-1.06033	3.23928	0.774105	0.288533	0.254238	4.39263	2.12307	3.31347
TRINITY_DN27740_c0_g1_i2	flavonoid 3 -hydroxylase	EC:1.14.13; EC:1.14.13.21;	5.29861	-3.59703	-3.59703	-3.59703	-3.59703	6.94945	7.53636	5.10706	7.45557
TRINITY_DN27912_c0_g1_i1	cytochrome P450 714A1-like	EC:1.3.3.9;	1.79696	1.28461	0.41337	1.11853	2.02711	6.07975	5.29958	4.34526	3.5016
TRINITY_DN27912_c0_g2_i1	cytochrome P450 714A1-like	EC:1.3.3.9;	0.00164548	-3.59703	0.680709	-3.59703	0.630259	3.96086	4.26748	0.814909	1.3337
TRINITY_DN27950_c0_g1_i1	cytochrome P450 78A5-like	EC:1.14.13;	4.53211	5.07971	3.13712	-3.59703	2.70832	1.41835	2.5099	4.12974	4.90488
TRINITY_DN28140_c0_g1_i1	cytochrome P450 86A8		-1.15658	-1.06033	2.29992	-3.59703	2.09021	6.38729	6.45701	-0.43419	3.12871
TRINITY_DN28231_c0_g1_i4	beta-amyrin 11-oxidase-like		5.97783	5.96332	-3.59703	-0.677758	-0.24843	2.97326	1.3973	0.787695	3.41798
TRINITY_DN28260_c0_g1_i1	geraniol 8-hydroxylase-like	EC:1.14.13;	-1.15658	1.70386	2.84474	-3.59703	2.53018	-3.59703	0.690198	-3.59703	-3.59703
TRINITY_DN28816_c0_g2_i1	premnaspirodiene oxygenase	EC:1.14.13;	0.239337	2.15328	3.86866	-3.59703	3.31497	-3.59703	0.690198	-3.59703	-3.59703
TRINITY_DN29664_c0_g2_i1	allene oxide synthase 3-like		1.75535	8.2708	4.07614	-0.677758	4.38956	3.53024	4.32077	-3.59703	5.52641
TRINITY_DN29783_c0_g1_i1	cytochrome P450 CYP736A12-like	EC:1.14.13; EC:1.14.13.88;	4.46198	3.07334	5.86252	-3.59703	4.77678	-1.1435	2.63369	3.89489	2.66823
TRINITY_DN30272_c0_g2_i1	cytochrome P450 71D10	EC:1.14.13;	-3.59703	3.37874	0.76259	1.17161	0.985916	-3.59703	-3.59703	1.03917	0.78726
TRINITY_DN30291_c0_g1_i1	carotene epsilon- chloroplastic	EC:1.14.99;	7.22289	7.29691	3.62623	2.31183	4.67327	4.65788	5.49147	4.56995	5.04202
TRINITY_DN31389_c0_g1_i4	Cytochrome P450 chloroplastic	EC:1.14.14.1; EC:1.14.14; EC:1.14.13.30; EC:1.14.13;	3.71622	3.19962	4.44171	2.71012	4.03972	3.72124	3.02866	3.20088	-0.0110802
TRINITY_DN31804_c0_g1_i1	cytochrome P450 94C1-like	EC:1.14.14.1; EC:1.14.14;	-0.29599	-3.59703	2.06528	-0.677758	0.288533	4.14049	7.19817	5.16135	-3.59703
TRINITY_DN31804_c0_g2_i1	cytochrome P450 94C1-like		1.40283	-3.59703	3.63713	-0.677758	-3.59703	4.08243	4.77225	5.01912	1.61833
TRINITY_DN32251_c0_g1_i1	Ent-kaurenoic acid oxidase 2		-3.59703	-3.59703	-3.59703	-3.59703	-3.59703	-3.59703	-3.59703	-3.59703	3.58891
TRINITY_DN32719_c0_g1_i1	cytochrome P450 77A1	EC:1.14.13;	7.5782	1.04758	0.071729	-3.59703	-1.11333	6.65962	5.14129	6.13816	7.72521
TRINITY_DN32792_c0_g1_i1	licodione synthase-like	EC:1.14.11; EC:1.14.13; EC:1.14.11.22;	3.51434	2.59357	-3.59703	-3.59703	-0.24843	4.03242	5.85163	4.9225	3.31347
TRINITY_DN32855_c0_g1_i1	cytochrome P450 86A22		9.99325	3.00366	1.72702	0.223586	-0.24843	8.30415	4.08084	4.25922	8.05271
TRINITY_DN32996_c0_g1_i6	abscisic acid 8 -hydroxylase 4-like	EC:1.14.13.93; EC:1.14.13;	-3.59703	4.08863	-3.59703	-3.59703	2.72333	0.802432	-3.59703	3.52599	5.27464
TRINITY_DN33336_c0_g1_i1	cytochrome P450 86A1	EC:1.14.15.3; EC:1.14.14.1; EC:1.14.15; EC:1.14.14;	-1.15658	-1.06033	4.25751	0.774105	2.53018	1.60541	4.46107	3.26543	-0.0307589
TRINITY_DN33965_c0_g2_i1	cytochrome P450 71D8-like	EC:1.14.13;	0.239337	1.70386	1.2278	2.31183	1.80691	2.58568	1.08664	3.36085	3.05284
TRINITY_DN34224_c0_g1_i1	cytochrome P450 78A5-like		3.68823	5.16198	4.15668	-0.677758	2.70832	-0.281591	-3.59703	-1.28148	3.39768
TRINITY_DN34313_c0_g1_i12	ent-kaurene chloroplastic-like	EC:1.14.13; EC:1.14.13.78;	2.46861	2.83095	1.97103	3.61927	3.2714	0.874084	-3.59703	2.53589	3.51373
TRINITY_DN34419_c0_g2_i8	cytochrome P450 711A1-like		6.19515	6.71232	4.64019	6.03836	4.33633	4.29967	4.20579	6.15822	5.49808
TRINITY_DN34589_c0_g1_i1	taxadiene 5-alpha hydroxylase-like	EC:1.14.13.93; EC:1.14.13; EC:1.14.19;	0.239337	3.37874	2.47765	3.29977	2.70832	1.41835	1.65277	2.22803	3.24693
TRINITY_DN34634_c0_g1_i4	beta-amyrin 28-oxidase-like	EC:1.14.13.93; EC:1.14.13;	-3.59703	-3.59703	4.37415	6.84589	3.47324	-3.59703	-3.59703	1.11777	-0.984565
TRINITY_DN34829_c0_g1_i2	cytochrome P450 90B1		1.40283	2.01845	1.57901	-0.677758	-0.24843	6.41257	4.16533	2.00987	3.58891
TRINITY_DN34831_c0_g1_i2	abscisic acid 8 -hydroxylase 4		-1.15658	-1.06033	-1.30252	-3.59703	-1.11333	2.05411	0.141716	2.58493	4.08426
TRINITY_DN34867_c0_g1_i1	cytochrome P450 CYP736A12-like	EC:1.14.13; EC:1.14.13.88;	3.08733	2.27657	3.83642	1.9561	3.31497	4.47793	4.20579	4.12974	3.65882
TRINITY_DN34893_c1_g1_i3	beta-amyrin 11-oxidase-like		-3.59703	-3.59703	-3.59703	-3.59703	-3.59703	-3.59703	-3.59703	-3.59703	4.57267
TRINITY_DN35198_c0_g1_i1	cytochrome P450 71A26-like	EC:1.14.13;	5.18231	7.65607	-1.30252	0.774105	1.45404	0.644066	1.65277	-0.43419	2.99994
TRINITY_DN35254_c0_g1_i5	cytochrome P450 704C1-like		1.90381	2.49544	3.54877	3.45056	3.31497	2.7534	2.85333	3.36085	4.70456
TRINITY_DN35476_c0_g1_i1	cytochrome P450 CYP82D47-like	EC:1.14.13;	-3.59703	-0.190326	-1.30252	-3.59703	-3.59703	2.05411	5.88938	1.03917	-1.39064
TRINITY_DN35834_c0_g1_i1	allene oxide synthase 3		7.50161	8.21409	7.71348	4.67694	7.66918	6.6113	5.87691	8.24401	8.37374
TRINITY_DN36084_c0_g1_i7	cytochrome P450 704C1-like		2.61367	4.20434	3.66896	4.48374	3.20703	7.1214	6.06184	1.42734	0.0814424
TRINITY_DN36412_c0_g2_i1	cytochrome P450 710A1-like	EC:1.14.19;	2.73758	3.72026	3.13712	0.223586	3.42103	6.05933	5.40724	3.76137	6.71145
TRINITY_DN36543_c0_g1_i2	licodione synthase-like	EC:1.14.13; EC:1.14.13.87;	7.2298	9.37703	8.30177	4.8646	7.84271	4.86257	5.08883	6.89644	6.10551
TRINITY_DN36690_c0_g1_i1	trans-cinnamate 4-hydroxylase	EC:1.14.13; EC:1.14.13.11;	6.72367	4.95899	7.60622	8.68022	5.01947	6.19834	6.82771	6.80541	8.29572
TRINITY_DN36690_c0_g2_i3	cinnamate 4-hydroxylase	EC:1.14.13; EC:1.14.13.11;	8.12977	8.4016	7.88598	8.84558	6.96877	5.68456	7.33144	6.99518	8.43572
TRINITY_DN36972_c0_g1_i1	cytochrome P450 94C1-like	EC:1.14.14.1; EC:1.14.14;	2.03842	2.01845	1.72702	2.83493	-1.11333	3.48327	2.37449	4.64769	4.0193
TRINITY_DN37279_c0_g1_i2	Cytochrome P450	EC:1.3.3.9;	5.15011	5.34582	1.57433	1.75977	-3.59703	-3.59703	-0.754072	1.1777	-3.59703
TRINITY_DN37792_c0_g1_i4	abscisic acid 8 -hydroxylase 2 isoform X1	EC:1.14.13.93; EC:1.14.13;	3.64457	6.53307	-0.656101	-0.677758	2.66753	4.22684	4.32628	1.61089	0.441828
TRINITY_DN37816_c0_g1_i2	cytochrome P450 CYP736A12-like	EC:1.14.13;	0.799364	-1.06033	-3.59703	-3.59703	-3.59703	7.76099	4.78859	5.47642	5.65814
TRINITY_DN37816_c0_g3_i1	cytochrome P450 family 71	EC:1.14.13; EC:1.14.13.88;	1.05957	-3.59703	-3.59703	-3.59703	-3.59703	-3.59703	-3.59703	2.20969	2.61646
TRINITY_DN38091_c0_g1_i1	geraniol 8-hydroxylase-like		5.88261	7.77324	5.38271	5.70494	5.85249	9.12049	11.1083	4.15659	5.48371
TRINITY_DN38190_c0_g3_i2	cytochrome P450 78A5-like		4.96779	4.99175	4.15668	4.44258	4.40231	4.29124	4.42691	4.85133	4.20018
TRINITY_DN38386_c0_g1_i1	cytochrome P450 94A2-like		5.63952	3.88434	3.90019	1.73882	5.08176	4.92716	3.13053	4.10239	3.12871
TRINITY_DN38869_c0_g2_i4	cytochrome P450 89A2-like	EC:1.14.13;	-3.59703	-3.59703	-2.73291	-3.59703	-3.59703	-3.59703	-3.59703	2.48003	1.52332
TRINITY_DN38903_c1_g1_i1	cytochrome P450 family 71	EC:1.14.13;	6.19609	9.15501	-3.59703	-3.59703	-3.59703	-3.59703	-3.59703	0.347847	0.91847
TRINITY_DN38903_c1_g3_i1	cytochrome P450 71A26-like	EC:1.14.13;	6.45346	7.38713	5.25975	4.41973	5.5817	2.17725	3.61986	5.88934	4.22931
TRINITY_DN39121_c0_g1_i3	cytochrome P450 71D11-like	EC:1.14.13;	2.50905	4.31779	2.71032	-3.59703	2.9725	-3.59703	-0.589945	-3.59703	-1.23037
TRINITY_DN39121_c0_g3_i1	cytochrome P450 family 71	EC:1.14.13;	-3.59703	-3.59703	-3.59703	-3.59703	-3.59703	1.27791	6.65701	-3.59703	-3.59703
TRINITY_DN39462_c0_g1_i2	allene oxide synthase 3-like	EC:4.2.1.92;	-3.59703	-3.59703	5.03262	4.79976	6.19651	-3.59703	-3.59703	-3.59703	4.63167
TRINITY_DN39959_c0_g1_i1	cytochrome P450 705A5-like		-1.15658	-3.59703	1.72702	-0.677758	2.3269	1.91948	2.0583	2.00987	7.2705
TRINITY_DN40019_c0_g1_i3	cytochrome P450 704C1-like		5.85286	6.93652	0.660228	-3.59703	1.43391	-3.59703	-3.59703	-3.59703	0.411364
TRINITY_DN40146_c0_g1_i1	geraniol 8-hydroxylase-like	EC:1.14.13;	1.18793	3.13981	4.78235	5.4059	4.77638	5.01958	5.95018	3.36085	0.78726
TRINITY_DN40146_c1_g1_i2	geraniol 8-hydroxylase-like	EC:1.14.13;	3.91514	5.17788	0.76259	-3.59703	0.985916	-1.1435	0.690198	0.0960516	-2.1077
TRINITY_DN40146_c1_g2_i3	geraniol 8-hydroxylase-like	EC:1.14.13;	-0.29599	2.35924	4.04206	6.54523	1.23888	-1.1435	-3.59703	0.0960516	-2.1077
TRINITY_DN40146_c1_g3_i2	geraniol 8-hydroxylase-like	EC:1.14.13;	-3.59703	-3.59703	2.92358	-3.59703	-3.59703	-3.59703	0.141716	-3.59703	-3.59703
TRINITY_DN40146_c2_g1_i4	geraniol 8-hydroxylase-like	EC:1.14.13;	-1.07646	-3.59703	-3.59703	-3.59703	-3.59703	-3.59703	2.14074	-0.796507	7.47216
TRINITY_DN40146_c2_g2_i1	geraniol 8-hydroxylase-like	EC:1.14.13;	-3.59703	-3.59703	-3.59703	-3.59703	-3.59703	-3.59703	0.141716	-3.59703	5.49331
TRINITY_DN40370_c0_g1_i2	cytochrome P450 CYP736A12-like	EC:1.14.13; EC:1.14.13.88;	6.75045	7.48763	5.81368	5.05202	6.41126	4.52507	3.4994	5.92834	3.49646
TRINITY_DN40538_c0_g1_i1	cytochrome P450 98A2	EC:1.14.13;	4.37306	5.04249	3.83675	5.27316	3.64198	4.18871	5.34864	4.29227	5.47878
TRINITY_DN40538_c0_g2_i1	cytochrome P450 98A2	EC:1.14.13;	-3.59703	-3.59703	-3.59703	-3.59703	-3.59703	3.70414	3.04391	-1.28148	4.05862
TRINITY_DN40540_c1_g1_i1	cytochrome P450 714C2-like		4.21943	3.41677	5.1745	1.31062	5.57079	3.74453	2.0583	4.56335	4.07073
TRINITY_DN40542_c3_g1_i3	cytochrome P450 71A1-like	EC:1.14.13;	-0.29599	-3.59703	-1.30252	-3.59703	-0.24843	2.83047	2.0583	0.787695	6.21899
TRINITY_DN40587_c0_g2_i6	cytochrome P450 84A1-like	EC:1.14.13;	3.80463	1.60944	5.74961	7.59165	-3.59703	6.6784	8.01782	5.80762	7.13696
TRINITY_DN40603_c0_g2_i6	isoflavone 2 -hydroxylase-like	EC:1.14.13;	2.05503	2.94166	3.11256	4.00679	3.48258	0.900062	-3.59703	2.94229	4.20614
TRINITY_DN40674_c1_g1_i1	beta-amyrin 28-oxidase-like		0.239337	1.04758	6.19679	-3.59703	6.56954	1.91948	3.28956	3.49897	3.3352
TRINITY_DN4080_c0_g1_i1	flavonoid 3 ,5 -hydroxylase 2-like	EC:1.14.13;	-3.59703	0.74	6.21571	-0.677758	6.52266	-3.59703	-0.754072	-0.43419	-0.269638
TRINITY_DN4082_c0_g1_i1	cytochrome P450 CYP72A219-like isoform X1		1.90381	5.73512	2.90815	-3.59703	4.58476	-3.59703	-3.59703	-3.59703	-1.39064
TRINITY_DN40894_c0_g1_i4	geraniol 8-hydroxylase-like	EC:1.14.13;	-3.59703	-3.59703	-3.59703	-3.59703	-3.59703	-3.59703	-3.59703	-3.59703	6.09401
TRINITY_DN40938_c1_g1_i1	cytochrome P450 704C1-like		3.20821	2.51561	3.13182	3.02768	-3.59703	2.09342	2.55319	3.862	2.39221
TRINITY_DN41137_c0_g1_i1	cytochrome P450 CYP82D47-like	EC:1.14.13;	5.19447	4.84427	3.40275	-0.677758	4.20383	6.85212	4.81499	6.30604	4.17749
TRINITY_DN41280_c0_g1_i1	alkane hydroxylase MAH1-like		7.60059	8.08251	2.90815	-3.59703	3.25887	4.64107	6.36175	6.72008	6.11322
TRINITY_DN41522_c0_g1_i3	LUTEIN DEFICIENT chloroplastic	EC:1.14.14.1; EC:1.14.14;	3.13378	3.90321	2.59019	3.17966	3.51456	4.26816	2.51506	1.7875	2.91734
TRINITY_DN41576_c5_g2_i2	3-epi-6-deoxocathasterone 23-monooxygenase	EC:1.14.13;	5.25683	-3.59703	-3.59703	-3.59703	-3.59703	4.17282	3.70249	2.47492	-0.179019
TRINITY_DN41665_c1_g4_i2	cytochrome P450 85A		3.84266	3.37874	0.726458	-0.677758	-1.08983	6.94638	5.60473	2.50364	4.18284
TRINITY_DN41957_c1_g1_i3	abscisic acid 8 -hydroxylase 4	EC:1.14.13.93; EC:1.14.13;	6.36956	7.29989	-3.59703	-3.59703	0.288533	5.09961	6.67664	0.0960516	6.85388
TRINITY_DN41957_c1_g3_i1	abscisic acid 8 -hydroxylase 1-like	EC:1.14.13.93; EC:1.14.13;	-3.59703	-1.06033	0.071729	0.223586	0.678959	1.41835	3.56307	2.99499	-3.59703
TRINITY_DN41957_c1_g4_i7	Abscisic acid 8 -hydroxylase 1	EC:1.14.13.93; EC:1.14.13;	2.72725	4.65884	4.04883	1.35413	3.11458	2.56418	3.78438	4.54944	-0.930169
TRINITY_DN42202_c1_g2_i4	cytochrome P450 90A1		4.90345	5.67048	-3.59703	3.78344	3.16307	-3.59703	2.85639	-3.59703	2.77031
TRINITY_DN42314_c0_g1_i4	cytochrome P450 71D10-like	EC:1.14.13;	1.18793	4.65952	6.86506	5.11706	6.26768	-3.59703	0.690198	0.787695	-3.59703
TRINITY_DN42491_c0_g1_i4	isoleucine N-monooxygenase 1-like	EC:1.14.13;	2.45327	0.135748	2.02351	-3.59703	1.48372	5.89169	8.24582	4.81658	-3.59703
TRINITY_DN42710_c1_g1_i2	cytochrome P450 78A3-like	EC:1.14.13;	1.75535	3.58366	5.24214	-0.677758	4.38956	4.90951	7.22985	2.87082	3.80475
TRINITY_DN42710_c1_g2_i1	cytochrome P450 78A3-like	EC:1.14.13;	7.28852	7.22983	5.46934	-3.59703	5.59366	2.58568	2.37449	3.10932	0.353505
TRINITY_DN42779_c1_g6_i3	cytochrome P450 94A1-like		0.628902	1.56369	3.7362	0.0605432	1.74127	4.31182	4.7207	3.8446	0.759523
TRINITY_DN42937_c0_g1_i1	geraniol 8-hydroxylase-like	EC:1.14.13; EC:1.14.13.88;	4.85556	6.64652	4.09507	5.10529	3.9444	10.481	11.845	3.73347	7.83614
TRINITY_DN43152_c0_g1_i1	cytochrome P450 71D8-like	EC:1.14.13;	3.2936	3.25705	2.67503	3.70159	3.18732	2.75261	1.3973	3.83633	3.50465
TRINITY_DN43152_c1_g1_i1	cytochrome P450 71D8-like	EC:1.14.13;	5.25807	6.94356	3.38369	1.48291	3.76832	0.950655	1.56343	2.27582	3.68336
TRINITY_DN43177_c0_g1_i5	cytochrome P450 71D8-like	EC:1.14.13;	5.69153	6.18987	2.73291	3.82324	3.6389	0.132905	-3.59703	3.00152	1.12821
TRINITY_DN43177_c1_g1_i4	cytochrome P450 family 71	EC:1.14.13;	0.330326	7.48601	3.62056	3.12419	3.44888	-3.59703	-3.59703	-3.59703	-3.59703
TRINITY_DN43199_c1_g1_i3	geraniol 8-hydroxylase-like	EC:1.14.13;	-1.15658	0.410184	-3.59703	-3.59703	-3.59703	0.994184	6.28868	-1.28148	1.30171
TRINITY_DN43199_c1_g2_i13	geraniol 8-hydroxylase-like	EC:1.14.13;	3.73656	5.99383	-3.16244	-3.59703	1.80063	-3.59703	-3.59703	-3.24263	-2.69581
TRINITY_DN43204_c0_g2_i13	Secologanin synthase	EC:1.3.3.6;	3.19962	3.86678	2.13373	2.41081	1.33753	0.75893	1.67369	0.658448	3.61904
TRINITY_DN43204_c0_g4_i1	Secologanin synthase	EC:1.3.3.6;	2.16153	1.30097	0.071729	1.17161	-0.24843	1.60541	0.690198	1.88703	5.21445
TRINITY_DN43236_c0_g1_i2	probable (S)-N-methylcoclaurine 3 -hydroxylase isozyme 2	EC:1.14.13;	4.47367	4.48437	5.82037	1.48291	5.33637	7.21621	6.57822	6.9049	6.33357
TRINITY_DN43276_c1_g2_i2	cytochrome P450 81E8-like		3.91514	4.79542	5.55147	3.73253	5.84002	2.71245	7.31941	2.23207	0.443414
TRINITY_DN43340_c0_g2_i10	geraniol 8-hydroxylase-like	EC:1.14.13;	-3.59703	-0.196874	-3.59703	-3.59703	0.594437	2.84168	4.5213	-3.59703	1.57342
TRINITY_DN43452_c0_g1_i1	cytochrome P450 71D11-like	EC:1.14.13;	2.27495	3.32261	5.68382	-3.59703	6.03894	-3.59703	-3.59703	-3.59703	-2.1077
TRINITY_DN43452_c0_g4_i2	cytochrome P450 71D11-like	EC:1.14.13;	2.73758	3.94322	6.02086	1.9561	5.87132	3.59793	1.08664	1.60467	1.76377
TRINITY_DN43489_c0_g2_i6	geraniol 8-hydroxylase-like	EC:1.14.13;	2.33583	3.80053	2.89694	-0.193166	3.49186	2.75181	3.31641	1.74852	5.34415
TRINITY_DN43571_c0_g1_i9	cytochrome P450 89A2-like	EC:1.14.13;	7.32292	8.14426	5.26654	4.48059	5.278	6.05933	7.66282	6.4996	6.25408
TRINITY_DN43607_c0_g1_i11	cytochrome P450 82A3-like isoform X1	EC:1.14.13;	5.38339	7.08257	5.04987	3.19769	5.3384	2.19368	7.0849	5.32906	5.02087
TRINITY_DN43774_c0_g1_i1	cytochrome P450 77A3-like	EC:1.14.13;	9.14514	4.03165	-0.4576	-0.677758	0.288533	8.12644	5.78644	5.07097	6.34597
TRINITY_DN55146_c0_g1_i1	geraniol 8-hydroxylase-like	EC:1.14.13;	-0.29599	1.51643	-3.59703	-3.59703	-3.59703	0.950655	-0.754072	2.99499	1.1203
TRINITY_DN55779_c0_g1_i1	cytochrome P450 93A3-like	EC:1.14.13;	-3.59703	-1.06033	-3.59703	-3.59703	-0.24843	-3.59703	0.141716	1.03917	-2.1077
TRINITY_DN62001_c0_g1_i1	geraniol 8-hydroxylase-like	EC:1.14.13;	-3.59703	1.86971	-1.30252	-3.59703	-3.59703	-0.281591	-3.59703	1.75274	-0.269638
TRINITY_DN64517_c0_g1_i1	abscisic acid 8 -hydroxylase 1-like isoform X2		-3.59703	-0.190326	1.4486	-0.677758	0.288533	1.20337	3.13053	1.25524	-3.59703
TRINITY_DN64517_c0_g2_i1	abscisic acid 8 -hydroxylase 1-like isoform X2		-3.59703	-3.59703	1.69861	-3.59703	-3.59703	-3.59703	-3.59703	2.93362	-3.59703
TRINITY_DN69929_c0_g1_i1	cytochrome P450 83B1-like	EC:1.14.13;	3.8434	7.95498	-3.59703	-3.59703	-1.11333	3.43473	3.43279	-1.28148	0.907022
TRINITY_DN86847_c0_g1_i1	cytochrome P450 94A1-like	EC:1.14.14.1; EC:1.14.14;	6.46988	6.23823	5.19206	5.31052	5.47555	-3.59703	-0.754072	3.82967	1.30608
